# Supplementary material for: Redetermination of 3,5-dimethyl­phenol
Source: Acta Crystallogr Sect E Struct Rep Online. 2011 Apr 16;67(Pt 5):o1152. doi: 10.1107/S1600536811013547 (PMC3089283; doi:10.1107/S1600536811013547)
Supplement: Supplementary file 1 [file e-67-o1152-sup1.cif]

##############################################################################
#                                                                            #
# This CIF contains the data in a paper accepted for publication in          #
# Acta Crystallographica Section E. It conforms to the requirements of       #
# Notes for Authors for Acta Crystallographica Section E, and has been       #
# peer reviewed under the auspices of the IUCr Commission on Journals.       #
#                                                                            #
# Full details of the Crystallographic Information File format               #
# are given in the paper "The Crystallographic Information File (CIF):       #
# a New Standard Archive File for Crystallography" by S. R. Hall, F. H.      #
# Allen and I. D. Brown [Acta Cryst. (1991), A47, 655-685].                  #
#                                                                            #
# The current version of the core CIF dictionary is obtainable from          #
# ftp://ftp.iucr.org/pub/cif_core.dic.                                       #
#                                                                            #
# Software is freely available for graphical display of the structure(s)     #
# in this CIF. For information consult the CIF software page                 #
# http://www.iucr.org/resources/cif/software.                                #
#                                                                            #
# This file may be used for bona fide research purposes within the           #
# scientific community so long as proper attribution is given to the journal # 
# article from which it was obtained.                                        #
#                                                                            #
##############################################################################
data_I
_audit_creation_method     SHELXL-97
_chemical_name_systematic
;
3,5-Dimethylphenol
;
_chemical_name_common
;
3,5-Dimethylphenol
;
_chemical_formula_moiety     'C8 H10 O'
_chemical_formula_sum     'C8 H10 O'
_chemical_formula_iupac     'C8 H10 O'
_chemical_formula_weight     122.16
_chemical_melting_point     ?
_symmetry_cell_setting     monoclinic
_symmetry_space_group_name_H-M     'P 21/c'
_symmetry_space_group_name_Hall     '-P 2ybc'
loop_
    _symmetry_equiv_pos_as_xyz
    'x, y, z'
    '-x, y+1/2, -z+1/2'
    '-x, -y, -z'
    'x, -y-1/2, z-1/2'
_cell_length_a     11.9807(6)
_cell_length_b     13.8725(7)
_cell_length_c     8.5378(4)
_cell_angle_alpha     90.00
_cell_angle_beta     90.000(2)
_cell_angle_gamma     90.00
_cell_volume     1419.00(12)
_cell_formula_units_Z     8
_cell_measurement_reflns_used     8727
_cell_measurement_theta_min     2.25
_cell_measurement_theta_max     28.27
_cell_measurement_temperature     200(2)
_exptl_crystal_description     'block'
_exptl_crystal_colour     'colourless'
_exptl_crystal_size_max     0.498
_exptl_crystal_size_mid     0.406
_exptl_crystal_size_min     0.334
_exptl_crystal_density_diffrn     1.144
_exptl_crystal_density_meas     ?
_exptl_crystal_density_method     'not measured'
_exptl_crystal_F_000     528
_exptl_absorpt_coefficient_mu     0.074
_exptl_absorpt_correction_type     none
_exptl_absorpt_process_details     ?
_exptl_absorpt_correction_T_min     ?
_exptl_absorpt_correction_T_max     ?
_exptl_special_details
;
;
_diffrn_ambient_temperature     200(2)
_diffrn_radiation_type     MoK\a
_diffrn_radiation_wavelength     0.71073
_diffrn_radiation_source     'fine-focus sealed tube'
_diffrn_radiation_monochromator     graphite
_diffrn_measurement_device_type     'Bruker APEXII CCD'
_diffrn_measurement_device     ?
_diffrn_measurement_method     '\f and \w'
_diffrn_reflns_number     12884
_diffrn_reflns_av_R_equivalents     0.0307
_diffrn_reflns_av_sigmaI/netI     0.0200
_diffrn_reflns_theta_min     3.28
_diffrn_reflns_theta_max     28.00
_diffrn_reflns_theta_full     28.00
_diffrn_measured_fraction_theta_max     0.989
_diffrn_measured_fraction_theta_full     0.989
_diffrn_reflns_limit_h_min     -15
_diffrn_reflns_limit_h_max     9
_diffrn_reflns_limit_k_min     -18
_diffrn_reflns_limit_k_max     18
_diffrn_reflns_limit_l_min     -11
_diffrn_reflns_limit_l_max     11
_refine_special_details
;
;
_reflns_number_total     3392
_reflns_number_gt     2998
_reflns_threshold_expression     I>2\s(I)
_refine_ls_structure_factor_coef     Fsqd
_refine_ls_matrix_type     full
_refine_ls_R_factor_all     0.0578
_refine_ls_R_factor_gt     0.0506
_refine_ls_wR_factor_gt     0.1378
_refine_ls_wR_factor_ref     0.1431
_refine_ls_goodness_of_fit_ref     1.044
_refine_ls_restrained_S_all     1.044
_refine_ls_number_reflns     3392
_refine_ls_number_parameters     169
_refine_ls_number_restraints     0
_refine_ls_hydrogen_treatment     constr
_refine_ls_weighting_scheme     calc
_refine_ls_weighting_details
         'calc w=1/[\s^2^(Fo^2^)+(0.0724P)^2^+0.5560P] where P=(Fo^2^+2Fc^2^)/3'
_atom_sites_solution_hydrogens     geom
_atom_sites_solution_primary     direct
_atom_sites_solution_secondary     difmap
_refine_ls_shift/su_max     0.000
_refine_ls_shift/su_mean     0.000
_refine_diff_density_max     0.295
_refine_diff_density_min     -0.247
_refine_ls_extinction_method     none
_refine_ls_extinction_coef     ?
_refine_ls_abs_structure_Flack     ?
loop_
    _atom_type_symbol
    _atom_type_description
    _atom_type_scat_dispersion_real
    _atom_type_scat_dispersion_imag
    _atom_type_scat_source
    'C' 'C' 0.0033 0.0016
                         'International Tables Vol C Tables 4.2.6.8 and 6.1.1.4'
    'H' 'H' 0.0000 0.0000
                         'International Tables Vol C Tables 4.2.6.8 and 6.1.1.4'
    'O' 'O' 0.0106 0.0060
                         'International Tables Vol C Tables 4.2.6.8 and 6.1.1.4'
_computing_data_collection     'APEX2 (Bruker, 2010)'
_computing_cell_refinement     'SAINT (Bruker, 2010)'
_computing_data_reduction     'SAINT (Bruker, 2010)'
_computing_structure_solution     'SHELXS97 (Sheldrick, 2008)'
_computing_structure_refinement     'SHELXL97 (Sheldrick, 2008)'
_computing_molecular_graphics
             'ORTEP-3 (Farrugia, 1997) and Mercury (Macrae <i>et al.</i>, 2006)'
_computing_publication_material
                            'SHELXL97 (Sheldrick, 2008) and PLATON (Spek, 2009)'
loop_
    _atom_site_type_symbol
    _atom_site_label
    _atom_site_fract_x
    _atom_site_fract_y
    _atom_site_fract_z
    _atom_site_U_iso_or_equiv
    _atom_site_adp_type
    _atom_site_calc_flag
    _atom_site_refinement_flags
    _atom_site_occupancy
    _atom_site_symmetry_multiplicity
    _atom_site_disorder_assembly
    _atom_site_disorder_group
    O O1 0.16676(9) 0.32297(7) 0.83341(11) 0.0322(2) Uani d . 1 1 . .
    H H1 0.1864 0.2833 0.7644 0.048 Uiso calc R 1 1 . .
    C C11 0.15120(10) 0.41221(9) 0.76595(14) 0.0263(3) Uani d . 1 1 . .
    C C12 0.12708(11) 0.48876(10) 0.86483(15) 0.0294(3) Uani d . 1 1 . .
    H H12 0.1224 0.4787 0.9747 0.035 Uiso calc R 1 1 . .
    C C13 0.10982(12) 0.58017(10) 0.80279(17) 0.0334(3) Uani d . 1 1 . .
    C C14 0.11818(12) 0.59291(10) 0.64172(17) 0.0356(3) Uani d . 1 1 . .
    H H14 0.1070 0.6554 0.5989 0.043 Uiso calc R 1 1 . .
    C C15 0.14249(11) 0.51675(10) 0.54173(15) 0.0320(3) Uani d . 1 1 . .
    C C16 0.15847(11) 0.42544(10) 0.60545(14) 0.0292(3) Uani d . 1 1 . .
    H H16 0.1744 0.3723 0.5390 0.035 Uiso calc R 1 1 . .
    C C17 0.08510(17) 0.66459(12) 0.9083(2) 0.0502(4) Uani d . 1 1 . .
    H H171 0.0653 0.6410 1.0129 0.075 Uiso calc R 1 1 . .
    H H172 0.0227 0.7017 0.8651 0.075 Uiso calc R 1 1 . .
    H H173 0.1512 0.7059 0.9155 0.075 Uiso calc R 1 1 . .
    C C18 0.15133(14) 0.53221(12) 0.36751(17) 0.0419(4) Uani d . 1 1 . .
    H H181 0.0772 0.5460 0.3246 0.063 Uiso calc R 1 1 . .
    H H182 0.1813 0.4739 0.3181 0.063 Uiso calc R 1 1 . .
    H H183 0.2012 0.5867 0.3465 0.063 Uiso calc R 1 1 . .
    O O2 0.24467(8) 0.31707(7) 0.13407(11) 0.0327(2) Uani d . 1 1 . .
    H H2 0.2264 0.3213 0.0393 0.049 Uiso calc R 1 1 . .
    C C21 0.35593(11) 0.34152(8) 0.15086(14) 0.0269(3) Uani d . 1 1 . .
    C C22 0.42454(12) 0.35771(9) 0.02291(14) 0.0293(3) Uani d . 1 1 . .
    H H22 0.3951 0.3537 -0.0802 0.035 Uiso calc R 1 1 . .
    C C23 0.53654(12) 0.37975(10) 0.04558(15) 0.0321(3) Uani d . 1 1 . .
    C C24 0.57689(12) 0.38687(10) 0.19756(16) 0.0341(3) Uani d . 1 1 . .
    H H24 0.6532 0.4026 0.2140 0.041 Uiso calc R 1 1 . .
    C C25 0.50780(12) 0.37150(9) 0.32656(15) 0.0318(3) Uani d . 1 1 . .
    C C26 0.39652(12) 0.34879(9) 0.30206(14) 0.0295(3) Uani d . 1 1 . .
    H H26 0.3483 0.3383 0.3887 0.035 Uiso calc R 1 1 . .
    C C27 0.61218(14) 0.39382(12) -0.09337(17) 0.0418(4) Uani d . 1 1 . .
    H H271 0.6191 0.3330 -0.1508 0.063 Uiso calc R 1 1 . .
    H H272 0.6861 0.4145 -0.0572 0.063 Uiso calc R 1 1 . .
    H H273 0.5807 0.4432 -0.1625 0.063 Uiso calc R 1 1 . .
    C C28 0.55365(15) 0.37856(12) 0.49024(17) 0.0434(4) Uani d . 1 1 . .
    H H281 0.4918 0.3812 0.5652 0.065 Uiso calc R 1 1 . .
    H H282 0.5989 0.4371 0.4998 0.065 Uiso calc R 1 1 . .
    H H283 0.6001 0.3220 0.5123 0.065 Uiso calc R 1 1 . .
loop_
    _atom_site_aniso_label
    _atom_site_aniso_U_11
    _atom_site_aniso_U_22
    _atom_site_aniso_U_33
    _atom_site_aniso_U_12
    _atom_site_aniso_U_13
    _atom_site_aniso_U_23
    O1 0.0423(6) 0.0306(5) 0.0236(4) 0.0077(4) -0.0022(4) -0.0006(3)
    C11 0.0237(6) 0.0303(6) 0.0249(6) 0.0020(5) -0.0022(4) 0.0009(5)
    C12 0.0298(6) 0.0339(6) 0.0244(6) -0.0006(5) -0.0002(5) -0.0023(5)
    C13 0.0327(7) 0.0312(6) 0.0362(7) -0.0009(5) 0.0021(5) -0.0036(5)
    C14 0.0360(7) 0.0316(6) 0.0392(7) 0.0001(5) 0.0024(6) 0.0060(5)
    C15 0.0268(6) 0.0412(7) 0.0281(6) -0.0004(5) 0.0006(5) 0.0054(5)
    C16 0.0279(6) 0.0360(6) 0.0238(6) 0.0041(5) 0.0006(5) -0.0016(5)
    C17 0.0630(11) 0.0348(8) 0.0526(10) 0.0025(7) 0.0076(8) -0.0098(7)
    C18 0.0440(8) 0.0520(9) 0.0297(7) 0.0017(7) 0.0027(6) 0.0105(6)
    O2 0.0341(5) 0.0389(5) 0.0252(4) -0.0077(4) -0.0050(4) 0.0058(4)
    C21 0.0318(7) 0.0234(5) 0.0255(6) -0.0033(5) -0.0018(5) 0.0020(4)
    C22 0.0380(7) 0.0294(6) 0.0206(5) -0.0045(5) -0.0022(5) 0.0000(4)
    C23 0.0381(7) 0.0319(6) 0.0261(6) -0.0051(5) 0.0019(5) 0.0000(5)
    C24 0.0326(7) 0.0381(7) 0.0315(7) -0.0070(6) -0.0038(5) 0.0001(5)
    C25 0.0403(8) 0.0305(6) 0.0246(6) -0.0039(5) -0.0050(5) 0.0002(5)
    C26 0.0377(7) 0.0288(6) 0.0220(6) -0.0032(5) 0.0003(5) 0.0020(4)
    C27 0.0408(8) 0.0537(9) 0.0309(7) -0.0084(7) 0.0069(6) 0.0002(6)
    C28 0.0518(9) 0.0508(9) 0.0278(7) -0.0088(7) -0.0122(6) -0.0003(6)
_geom_special_details
;
;
loop_
    _geom_bond_atom_site_label_1
    _geom_bond_atom_site_label_2
    _geom_bond_site_symmetry_2
    _geom_bond_distance
    _geom_bond_publ_flag
    O1 C11 . 1.3780(15) ?
    O1 H1 . 0.8400 ?
    C11 C16 . 1.3853(17) ?
    C11 C12 . 1.3871(17) ?
    C12 C13 . 1.3897(19) ?
    C12 H12 . 0.9500 ?
    C13 C14 . 1.390(2) ?
    C13 C17 . 1.507(2) ?
    C14 C15 . 1.389(2) ?
    C14 H14 . 0.9500 ?
    C15 C16 . 1.3918(19) ?
    C15 C18 . 1.5066(18) ?
    C16 H16 . 0.9500 ?
    C17 H171 . 0.9800 ?
    C17 H172 . 0.9800 ?
    C17 H173 . 0.9800 ?
    C18 H181 . 0.9800 ?
    C18 H182 . 0.9800 ?
    C18 H183 . 0.9800 ?
    O2 C21 . 1.3828(16) ?
    O2 H2 . 0.8400 ?
    C21 C26 . 1.3832(17) ?
    C21 C22 . 1.3855(18) ?
    C22 C23 . 1.390(2) ?
    C22 H22 . 0.9500 ?
    C23 C24 . 1.3881(19) ?
    C23 C27 . 1.5056(19) ?
    C24 C25 . 1.3942(19) ?
    C24 H24 . 0.9500 ?
    C25 C26 . 1.386(2) ?
    C25 C28 . 1.5048(18) ?
    C26 H26 . 0.9500 ?
    C27 H271 . 0.9800 ?
    C27 H272 . 0.9800 ?
    C27 H273 . 0.9800 ?
    C28 H281 . 0.9800 ?
    C28 H282 . 0.9800 ?
    C28 H283 . 0.9800 ?
loop_
    _geom_angle_atom_site_label_1
    _geom_angle_atom_site_label_2
    _geom_angle_atom_site_label_3
    _geom_angle_site_symmetry_1
    _geom_angle_site_symmetry_3
    _geom_angle
    _geom_angle_publ_flag
    C11 O1 H1 . . 109.5 ?
    O1 C11 C16 . . 121.60(11) ?
    O1 C11 C12 . . 117.49(11) ?
    C16 C11 C12 . . 120.90(12) ?
    C11 C12 C13 . . 119.84(12) ?
    C11 C12 H12 . . 120.1 ?
    C13 C12 H12 . . 120.1 ?
    C12 C13 C14 . . 118.84(12) ?
    C12 C13 C17 . . 120.70(13) ?
    C14 C13 C17 . . 120.45(13) ?
    C15 C14 C13 . . 121.76(13) ?
    C15 C14 H14 . . 119.1 ?
    C13 C14 H14 . . 119.1 ?
    C14 C15 C16 . . 118.74(12) ?
    C14 C15 C18 . . 120.88(13) ?
    C16 C15 C18 . . 120.38(13) ?
    C11 C16 C15 . . 119.91(12) ?
    C11 C16 H16 . . 120.0 ?
    C15 C16 H16 . . 120.0 ?
    C13 C17 H171 . . 109.5 ?
    C13 C17 H172 . . 109.5 ?
    H171 C17 H172 . . 109.5 ?
    C13 C17 H173 . . 109.5 ?
    H171 C17 H173 . . 109.5 ?
    H172 C17 H173 . . 109.5 ?
    C15 C18 H181 . . 109.5 ?
    C15 C18 H182 . . 109.5 ?
    H181 C18 H182 . . 109.5 ?
    C15 C18 H183 . . 109.5 ?
    H181 C18 H183 . . 109.5 ?
    H182 C18 H183 . . 109.5 ?
    C21 O2 H2 . . 109.5 ?
    O2 C21 C26 . . 116.97(11) ?
    O2 C21 C22 . . 122.00(11) ?
    C26 C21 C22 . . 121.03(12) ?
    C21 C22 C23 . . 119.91(12) ?
    C21 C22 H22 . . 120.0 ?
    C23 C22 H22 . . 120.0 ?
    C24 C23 C22 . . 118.82(12) ?
    C24 C23 C27 . . 121.18(13) ?
    C22 C23 C27 . . 119.99(12) ?
    C23 C24 C25 . . 121.38(13) ?
    C23 C24 H24 . . 119.3 ?
    C25 C24 H24 . . 119.3 ?
    C26 C25 C24 . . 119.13(12) ?
    C26 C25 C28 . . 120.41(13) ?
    C24 C25 C28 . . 120.46(13) ?
    C21 C26 C25 . . 119.71(12) ?
    C21 C26 H26 . . 120.1 ?
    C25 C26 H26 . . 120.1 ?
    C23 C27 H271 . . 109.5 ?
    C23 C27 H272 . . 109.5 ?
    H271 C27 H272 . . 109.5 ?
    C23 C27 H273 . . 109.5 ?
    H271 C27 H273 . . 109.5 ?
    H272 C27 H273 . . 109.5 ?
    C25 C28 H281 . . 109.5 ?
    C25 C28 H282 . . 109.5 ?
    H281 C28 H282 . . 109.5 ?
    C25 C28 H283 . . 109.5 ?
    H281 C28 H283 . . 109.5 ?
    H282 C28 H283 . . 109.5 ?
loop_
    _geom_torsion_atom_site_label_1
    _geom_torsion_atom_site_label_2
    _geom_torsion_atom_site_label_3
    _geom_torsion_atom_site_label_4
    _geom_torsion_site_symmetry_1
    _geom_torsion_site_symmetry_2
    _geom_torsion_site_symmetry_3
    _geom_torsion_site_symmetry_4
    _geom_torsion
    _geom_torsion_publ_flag
    O1 C11 C12 C13 . . . . -179.53(12) ?
    C16 C11 C12 C13 . . . . 0.0(2) ?
    C11 C12 C13 C14 . . . . -0.6(2) ?
    C11 C12 C13 C17 . . . . -179.15(14) ?
    C12 C13 C14 C15 . . . . 0.4(2) ?
    C17 C13 C14 C15 . . . . 179.05(14) ?
    C13 C14 C15 C16 . . . . 0.2(2) ?
    C13 C14 C15 C18 . . . . -179.91(14) ?
    O1 C11 C16 C15 . . . . -179.85(12) ?
    C12 C11 C16 C15 . . . . 0.6(2) ?
    C14 C15 C16 C11 . . . . -0.7(2) ?
    C18 C15 C16 C11 . . . . 179.39(13) ?
    O2 C21 C22 C23 . . . . -178.39(12) ?
    C26 C21 C22 C23 . . . . 1.3(2) ?
    C21 C22 C23 C24 . . . . -1.2(2) ?
    C21 C22 C23 C27 . . . . 177.78(13) ?
    C22 C23 C24 C25 . . . . 0.6(2) ?
    C27 C23 C24 C25 . . . . -178.36(14) ?
    C23 C24 C25 C26 . . . . -0.1(2) ?
    C23 C24 C25 C28 . . . . 179.34(14) ?
    O2 C21 C26 C25 . . . . 178.94(12) ?
    C22 C21 C26 C25 . . . . -0.76(19) ?
    C24 C25 C26 C21 . . . . 0.2(2) ?
    C28 C25 C26 C21 . . . . -179.28(13) ?
loop_
    _geom_hbond_atom_site_label_D
    _geom_hbond_atom_site_label_H
    _geom_hbond_atom_site_label_A
    _geom_hbond_site_symmetry_A
    _geom_hbond_distance_DH
    _geom_hbond_distance_HA
    _geom_hbond_distance_DA
    _geom_hbond_angle_DHA
    O1 H1 O2 4_566 0.84 1.91 2.7463(13) 171
    O2 H2 O1 1_554 0.84 1.90 2.7327(13) 172
data_global
_journal_date_recd_electronic     2011-04-05
_journal_date_accepted     2011-04-11
_journal_name_full     'Acta Crystallographica, Section E'
_journal_year     2011
_journal_volume     67
_journal_issue      5
_journal_page_first     o1152
_journal_page_last     o1152
_journal_paper_category     QO
_journal_coeditor_code     HB5838
_publ_contact_author_name     'Dr Richard Betz'
_publ_contact_author_address
;
Department of Chemistry
Nelson Mandela Metropolitan University
Summerstrand Campus (South)
University Way
Summerstrand
PO Box 77000
Port Elizabeth 6031
South Africa
;
_publ_contact_author_email     'richard.betz@webmail.co.za'
_publ_contact_author_fax     '+27-41-504-4236'
_publ_contact_author_phone     '+27-41-504-4285'
_publ_section_title
;
Redetermination of 3,5-dimethylphenol
;
loop_
    _publ_author_name
    _publ_author_address
    'Betz, Richard'
;
Nelson Mandela Metropolitan University
Summerstrand Campus
Department of Chemistry
University Way
Summerstrand
PO Box 77000
Port Elizabeth 6031
South Africa
;
    'McCleland, Cedric'
;
Nelson Mandela Metropolitan University
Summerstrand Campus
Department of Chemistry
University Way
Summerstrand
PO Box 77000
Port Elizabeth 6031
South Africa
;
    'Marchand, Harold'
;
Nelson Mandela Metropolitan University
Summerstrand Campus
Department of Chemistry
University Way
Summerstrand
PO Box 77000
Port Elizabeth 6031
South Africa
;
