# Supplementary material for: Redetermination of 3,5-dimethyl­phenol
Source: Acta Crystallogr Sect E Struct Rep Online. 2011 Apr 16;67(Pt 5):o1152. doi: 10.1107/S1600536811013547 (PMC3089283; doi:10.1107/S1600536811013547)
Supplement: Supplementary file 2 [file e-67-o1152-Isup2.hkl]

# 
# h,k,l, Fc-squared, Fo-squared, sigma(Fo-squared) and status flag 
# 
data_I
_shelx_title ' ba099_s in P2(1)/c' 
_shelx_refln_list_code          4 
_shelx_F_calc_maximum       71.09 
_exptl_crystal_F_000       528.00 
_reflns_d_resolution_high  0.7571 
 
loop_ 
 _symmetry_equiv_pos_as_xyz 
 'x, y, z' 
 '-x, y+1/2, -z+1/2' 
 '-x, -y, -z' 
 'x, -y-1/2, z-1/2' 
 
_cell_length_a    11.9807 
_cell_length_b    13.8725 
_cell_length_c     8.5378 
_cell_angle_alpha  90.000 
_cell_angle_beta   90.000 
_cell_angle_gamma  90.000 
 
_shelx_F_squared_multiplier     1.000 
 
loop_ 
 _refln_index_h 
 _refln_index_k 
 _refln_index_l 
 _refln_F_squared_calc 
 _refln_F_squared_meas 
 _refln_F_squared_sigma 
 _refln_observed_status 
  10   0   0      368.96      413.14      3.07 o 
  11   0   0      109.25       98.81      1.92 o 
  12   0   0       90.68       80.35      1.90 o 
  13   0   0       27.66       33.47      1.57 o 
  14   0   0        6.76        2.76      0.84 o 
  15   0   0       17.66       19.47      2.00 o 
   2   1   0        6.02       13.09      1.89 o 
   4   1   0      780.38      778.40      4.68 o 
   5   1   0      929.48      951.71      2.21 o 
   6   1   0      887.90     1114.87      3.16 o 
   7   1   0        3.70       12.62      0.96 o 
   8   1   0      489.39      566.27      4.70 o 
   9   1   0      101.94       95.14      1.29 o 
  10   1   0        8.26       10.86      1.18 o 
  11   1   0      365.21      338.24      3.00 o 
  12   1   0       12.16       14.15      1.34 o 
  13   1   0       17.43       18.34      0.92 o 
  14   1   0       17.96       17.37      0.93 o 
  15   1   0        9.39        8.54      1.61 o 
   1   2   0     2735.69     1560.22    194.67 o 
   2   2   0       75.51       66.50      2.76 o 
   3   2   0     3430.80     3397.34     40.77 o 
   4   2   0     3470.58     3467.72     44.70 o 
   5   2   0      696.66      718.12      8.64 o 
   6   2   0      466.54      484.07      6.66 o 
   7   2   0     1066.93     1110.68     15.52 o 
   8   2   0      136.33      161.03      2.69 o 
   9   2   0        8.25       11.97      0.42 o 
  10   2   0       17.78       19.33      0.60 o 
  11   2   0      137.02      136.25      2.60 o 
  12   2   0       91.22       89.76      0.81 o 
  13   2   0        3.21        2.77      0.91 o 
  14   2   0       29.39       29.14      1.01 o 
  15   2   0       16.70       21.10      1.99 o 
   1   3   0     1811.05     1808.39     12.27 o 
   2   3   0      266.03      286.76      2.30 o 
   3   3   0     2185.06     2122.52     18.03 o 
   4   3   0       64.26       93.34      0.72 o 
   5   3   0      747.40      736.35      5.60 o 
   6   3   0      382.36      422.79     20.28 o 
   7   3   0      240.08      219.81      3.87 o 
   8   3   0      353.39      366.06      2.90 o 
   9   3   0        1.75        3.50      0.26 o 
  10   3   0       28.64       28.53      0.53 o 
  11   3   0      161.62      151.29      3.05 o 
  12   3   0       34.33       34.18      1.19 o 
  13   3   0        2.14        2.99      0.48 o 
  14   3   0       20.85       22.64      1.98 o 
  15   3   0       63.64       67.47      2.41 o 
   2   4   0     3766.55     3918.26     30.97 o 
   3   4   0       65.63       66.78      2.85 o 
   4   4   0       95.19      112.97      1.10 o 
   5   4   0      246.81      278.28      2.52 o 
   6   4   0      424.01      374.95      2.87 o 
   7   4   0       55.19       44.25      0.61 o 
   8   4   0       34.43       33.59      0.78 o 
   9   4   0        0.53        0.11      0.20 o 
  10   4   0       44.06       36.20      0.99 o 
  11   4   0       33.94       40.31      0.84 o 
  12   4   0       47.85       42.55      2.01 o 
  13   4   0        5.16        3.69      0.93 o 
  14   4   0        7.40        7.93      3.49 o 
  15   4   0       35.11       43.57      2.20 o 
   1   5   0     1766.66     1754.61     17.97 o 
   2   5   0      221.45      220.10      2.08 o 
   3   5   0        8.67       14.40      0.29 o 
   4   5   0      105.61      106.07      1.04 o 
   5   5   0      465.67      487.57      3.73 o 
   6   5   0      249.85      301.48      2.58 o 
   7   5   0      211.79      237.21      2.00 o 
   8   5   0      107.81      107.93      0.77 o 
   9   5   0        8.47        7.80      0.45 o 
  10   5   0       45.59       43.03      0.73 o 
  11   5   0       15.82       15.05      0.49 o 
  12   5   0        5.25        3.34      0.92 o 
  13   5   0        1.42        1.70      0.75 o 
  14   5   0        3.14        2.85      2.41 o 
   0   6   0     1819.96     2113.84     49.21 o 
   1   6   0        6.65       10.05      0.33 o 
   2   6   0      263.82      293.13      3.24 o 
   3   6   0       30.38       38.86      1.22 o 
   4   6   0        0.65       -0.03      0.18 o 
   5   6   0      163.13      189.53      1.60 o 
   6   6   0       36.01       31.87      0.59 o 
   7   6   0       92.70       93.74      0.68 o 
   8   6   0       18.14       20.58      0.54 o 
   9   6   0       13.62       11.32      0.38 o 
  10   6   0       54.28       51.55      0.63 o 
  11   6   0        0.59        0.61      0.34 o 
  12   6   0       28.49       28.79      0.78 o 
  13   6   0        0.02        0.38      0.79 o 
  14   6   0       11.49       13.24      4.75 o 
   1   7   0     1697.82     1764.97     34.08 o 
   2   7   0      881.17      904.22     18.32 o 
   3   7   0       96.91      169.48      4.20 o 
   4   7   0      578.04      570.06      8.28 o 
   5   7   0      240.62      261.01      2.71 o 
   6   7   0        0.02        0.43      0.18 o 
   7   7   0       59.66       69.44      1.56 o 
   8   7   0       90.07       87.95      0.88 o 
   9   7   0       35.44       33.62      0.65 o 
  10   7   0        2.62        0.96      0.32 o 
  11   7   0       20.73       20.96      0.61 o 
  12   7   0       45.18       39.65      1.55 o 
  13   7   0       24.39       29.68      5.59 o 
  14   7   0        6.61        9.91      8.12 o 
   0   8   0       54.55       80.68      2.91 o 
   1   8   0     2206.22     2348.40     35.35 o 
   2   8   0     2060.53     2123.88     34.21 o 
   3   8   0       11.76       10.53      0.44 o 
   4   8   0        0.53        0.44      0.22 o 
   5   8   0       17.36       12.29      0.42 o 
   6   8   0       11.71       15.96      0.52 o 
   7   8   0       30.74       28.68      0.48 o 
   8   8   0        4.32        4.67      0.75 o 
   9   8   0       34.75       31.56      1.28 o 
  10   8   0       38.64       38.51      0.80 o 
  11   8   0       39.74       38.89      1.55 o 
  12   8   0       84.50       90.92      2.96 o 
  13   8   0       26.79       29.78      3.98 o 
  14   8   0       30.59       42.65     12.76 o 
   1   9   0      129.36      167.03      3.70 o 
   2   9   0      553.21      557.93      7.40 o 
   3   9   0      426.72      449.73      7.54 o 
   4   9   0      306.18      327.30      4.47 o 
   5   9   0        2.63        2.52      0.29 o 
   6   9   0       55.44       52.16      0.88 o 
   7   9   0      433.08      440.44      5.84 o 
   8   9   0      120.41      116.60      1.41 o 
   9   9   0      241.69      238.91      4.75 o 
  10   9   0      124.42      127.02      2.58 o 
  11   9   0      283.84      280.93      6.63 o 
  12   9   0      155.92      157.65      7.81 o 
  13   9   0        1.89        8.62      5.78 o 
   0  10   0      111.66       97.76      3.05 o 
   1  10   0      224.91      236.95      5.19 o 
   2  10   0       47.76       50.80      0.70 o 
   3  10   0      342.07      367.45      8.36 o 
   4  10   0        4.48        4.10      0.59 o 
   5  10   0       94.38       93.74      1.09 o 
   6  10   0        4.99        4.14      0.32 o 
   7  10   0      171.87      169.89      2.39 o 
   8  10   0      102.87      101.81      2.20 o 
   9  10   0       19.74       21.69      1.24 o 
  10  10   0       20.57       25.12      1.98 o 
  11  10   0       24.70       30.71      3.75 o 
  12  10   0       25.94       30.29      4.05 o 
  13  10   0        2.74        6.97      4.48 o 
   1  11   0      392.32      416.41      6.03 o 
   2  11   0      394.50      410.19      6.44 o 
   3  11   0      230.04      233.60      4.06 o 
   4  11   0      670.29      697.83     11.01 o 
   5  11   0       50.06       50.74      1.04 o 
   6  11   0        1.49        1.86      0.32 o 
   7  11   0      105.18      110.77      1.93 o 
   8  11   0      103.66      102.14      1.66 o 
   9  11   0       51.79       50.69      0.96 o 
  10  11   0       14.44       18.53      1.74 o 
  11  11   0       47.74       46.05      1.65 o 
  12  11   0       19.73       21.68      3.43 o 
   0  12   0      344.13      390.57      4.92 o 
   1  12   0      806.87      845.20      8.96 o 
   2  12   0      294.38      283.59      4.11 o 
   3  12   0       11.14       25.50      0.68 o 
   4  12   0      667.96      653.07     10.25 o 
   5  12   0       10.56       13.18      0.75 o 
   6  12   0        5.20        4.16      0.38 o 
   7  12   0        3.43        3.46      0.69 o 
   8  12   0       77.94       77.89      2.57 o 
   9  12   0        0.64        0.07      0.64 o 
  10  12   0        7.71        6.05      0.56 o 
  11  12   0        0.09       -0.03      0.94 o 
   1  13   0        7.89        9.89      0.85 o 
   2  13   0        1.73        0.51      0.37 o 
   3  13   0      120.59      121.19      1.28 o 
   4  13   0       27.24       28.88      0.70 o 
   5  13   0        0.00       -0.15      0.36 o 
   6  13   0        0.99        0.43      0.37 o 
   7  13   0       69.68       65.85      2.57 o 
   8  13   0        3.11        3.36      0.59 o 
   9  13   0       55.92       51.55      2.16 o 
  10  13   0       16.40       13.05      0.85 o 
  11  13   0        9.23        7.93      0.91 o 
   0  14   0       13.48       12.56      0.88 o 
   1  14   0        0.91        0.43      0.37 o 
   2  14   0       25.51       24.33      0.87 o 
   3  14   0        8.19        7.85      0.46 o 
   4  14   0       36.76       37.57      0.77 o 
   5  14   0        4.66        3.61      0.43 o 
   6  14   0        0.08       -0.44      0.44 o 
   7  14   0        2.88        1.85      0.48 o 
   8  14   0        0.53       -0.40      0.56 o 
   9  14   0        1.18        0.93      0.59 o 
  10  14   0       14.10       13.00      1.01 o 
   1  15   0        4.30        4.36      0.44 o 
   2  15   0      296.50      280.57      4.92 o 
   3  15   0      172.58      157.46      3.68 o 
   4  15   0       87.81       83.10      0.98 o 
   5  15   0        1.10        0.07      0.40 o 
   6  15   0        0.12       -0.46      0.46 o 
   7  15   0       18.06       19.32      0.86 o 
   8  15   0        9.54        6.65      0.71 o 
   9  15   0        0.11       -0.60      0.60 o 
   0  16   0        6.07       10.04      0.82 o 
   1  16   0       40.81       40.15      0.83 o 
   2  16   0        5.31        4.94      0.47 o 
   3  16   0       41.65       43.50      0.88 o 
   4  16   0      229.42      224.17      3.90 o 
   5  16   0        1.64        1.40      0.51 o 
   6  16   0        0.33       -0.49      0.49 o 
   7  16   0        0.02       -0.60      0.60 o 
   1  17   0        8.93       11.14      0.81 o 
   2  17   0       36.71       35.85      0.85 o 
   3  17   0        0.34        0.81      0.46 o 
   4  17   0        1.97        2.40      0.55 o 
   5  17   0        2.32        1.39      0.54 o 
   0  18   0        4.24        4.93      0.83 o 
   1  18   0       15.86       15.58      0.95 o 
   2  18   0        2.77        3.65      0.52 o 
 -15   1   1        1.73        3.48      1.48 o 
 -14   1   1        7.43        6.22      1.31 o 
 -13   1   1       10.48       12.30      0.82 o 
 -12   1   1       10.01        7.87      0.59 o 
 -11   1   1       21.05       21.37      1.30 o 
 -10   1   1        1.62        0.17      0.63 o 
  -9   1   1       16.95       17.81      0.64 o 
  -8   1   1        9.85       12.91      0.35 o 
  -7   1   1      282.01      328.60      7.05 o 
  -6   1   1      208.63      204.16      3.95 o 
  -5   1   1      679.91      753.38     16.85 o 
  -4   1   1      317.47      307.64      9.48 o 
  -3   1   1        5.09        3.78      0.24 o 
   1   1   1       30.25       24.76      2.85 o 
   4   1   1      102.29      122.67      1.22 o 
   5   1   1      212.01      156.41      1.23 o 
   6   1   1     5054.31     5020.01     18.66 o 
   7   1   1       58.47       39.83      0.59 o 
   8   1   1        6.32        3.30      0.24 o 
   9   1   1      143.74      127.13      1.62 o 
  10   1   1      210.74      197.37      1.65 o 
  11   1   1       23.81       24.69      1.37 o 
  12   1   1        0.10        0.53      0.72 o 
  13   1   1       27.66       21.89      0.62 o 
  14   1   1       43.25       45.31      1.12 o 
  15   1   1        4.75        8.18      1.61 o 
 -15   2   1        1.89        8.59      1.59 o 
 -14   2   1        0.13        1.23      1.05 o 
 -13   2   1       98.14       93.98      3.98 o 
 -12   2   1       44.96       43.97      1.25 o 
 -11   2   1       54.11       54.18      1.85 o 
 -10   2   1        1.13       -0.27      0.27 o 
  -9   2   1      239.03      205.97      3.93 o 
  -8   2   1      225.09      236.70      3.52 o 
  -7   2   1      245.98      283.20      4.08 o 
  -6   2   1      954.83     1024.16      8.27 o 
  -5   2   1      764.85      774.39      7.67 o 
  -4   2   1      955.38      919.42      8.36 o 
  -3   2   1     1391.67     1144.68     52.26 o 
  -2   2   1     1843.05     1824.20     17.01 o 
   1   2   1      946.12      886.95     33.09 o 
   2   2   1     1938.16     1981.27     10.12 o 
   3   2   1      124.81      143.24      0.89 o 
   4   2   1      151.17      139.64      1.60 o 
   5   2   1      352.25      336.38      2.25 o 
   6   2   1     2398.32     2403.44     17.79 o 
   7   2   1      457.90      470.77      2.93 o 
   8   2   1      315.87      302.19      2.76 o 
   9   2   1      745.86      770.41      4.83 o 
  10   2   1      619.18      542.56      1.01 o 
  11   2   1      147.75      129.60      1.88 o 
  12   2   1       38.62       28.52      1.33 o 
  13   2   1      351.38      296.64      1.53 o 
  14   2   1       11.88       15.43      0.95 o 
  15   2   1        0.27        4.75      1.60 o 
 -15   3   1       41.07       62.04      2.28 o 
 -14   3   1        0.07        4.26      1.41 o 
 -13   3   1       10.47       12.13      1.13 o 
 -12   3   1       55.38       58.36      1.61 o 
 -11   3   1       34.20       27.83      1.33 o 
 -10   3   1       33.74       31.66      1.21 o 
  -9   3   1       45.59       46.74      1.05 o 
  -8   3   1       51.58       30.13      0.81 o 
  -7   3   1      635.51      553.38      7.86 o 
  -6   3   1      102.44      108.00      1.52 o 
  -5   3   1      347.83      330.80      2.85 o 
  -4   3   1       13.89        6.58      0.30 o 
  -3   3   1      529.63      524.00      4.27 o 
  -2   3   1     4869.75     4773.58     73.61 o 
  -1   3   1      636.93      645.32      8.13 o 
   1   3   1        1.00        0.85      0.10 o 
   2   3   1      825.31      803.02      3.61 o 
   3   3   1       10.83       23.76      0.46 o 
   4   3   1     1021.00      991.65      6.56 o 
   5   3   1      183.40      214.92      9.69 o 
   6   3   1      357.09      426.10      4.31 o 
   7   3   1     1175.13     1132.17     44.50 o 
   8   3   1       30.62       28.58      0.36 o 
   9   3   1      328.84      301.85      3.06 o 
  10   3   1      497.25      444.91      4.48 o 
  11   3   1        7.23       10.54      0.79 o 
  12   3   1       95.33       88.96      1.20 o 
  13   3   1       92.19       91.22      2.53 o 
  14   3   1       33.37       31.32      4.04 o 
  15   3   1        2.14        7.97      1.69 o 
 -15   4   1        2.97       16.71      1.94 o 
 -14   4   1        0.54        4.47      1.43 o 
 -13   4   1       17.74       16.70      2.16 o 
 -12   4   1       14.63       13.00      1.08 o 
 -11   4   1        5.10        3.96      0.51 o 
 -10   4   1       77.09       73.59      1.76 o 
  -9   4   1      138.20      141.20      1.43 o 
  -8   4   1       49.42       51.64      0.52 o 
  -7   4   1       29.50       28.94      1.44 o 
  -6   4   1      246.99      260.28      1.85 o 
  -5   4   1       21.11       26.43      0.41 o 
  -4   4   1      591.80      584.63      3.66 o 
  -3   4   1     1012.33      952.21      6.80 o 
  -2   4   1      131.91      113.99      1.34 o 
  -1   4   1     1354.63     1403.87     13.67 o 
   0   4   1     1542.58     1575.51     15.37 o 
   1   4   1      187.15      152.34      1.34 o 
   2   4   1     1502.43     1630.59     11.50 o 
   3   4   1       60.07       57.04      0.69 o 
   4   4   1      267.72      291.39      2.34 o 
   5   4   1      275.59      346.62      2.88 o 
   6   4   1       15.11       21.66      0.50 o 
   7   4   1        7.53        7.17      0.49 o 
   8   4   1      203.00      190.47      3.74 o 
   9   4   1       25.55       28.38      0.77 o 
  10   4   1      226.21      213.23      2.30 o 
  11   4   1      162.78      161.55      1.78 o 
  12   4   1       53.22       45.76      1.10 o 
  13   4   1      210.56      205.09      4.01 o 
  14   4   1       53.57       47.39      3.33 o 
  15   4   1        0.35        8.40      1.68 o 
 -14   5   1        0.60        1.87      3.27 o 
 -13   5   1        1.77        1.64      1.70 o 
 -12   5   1       19.23       18.14      1.73 o 
 -11   5   1       13.25       10.92      1.65 o 
 -10   5   1       10.87       11.47      0.57 o 
  -9   5   1      147.42      140.47      1.61 o 
  -8   5   1        0.92        0.59      0.18 o 
  -7   5   1      135.61      137.17      0.82 o 
  -6   5   1      200.18      210.29      1.32 o 
  -5   5   1        1.22        0.81      0.18 o 
  -4   5   1       12.03        3.65      0.15 o 
  -3   5   1      102.94       88.43      1.09 o 
  -2   5   1      159.63      157.19      1.65 o 
  -1   5   1     2661.44     2913.86     39.55 o 
   0   5   1      480.29      509.29      6.30 o 
   1   5   1        5.00        8.19      0.39 o 
   2   5   1      313.61      350.12      2.47 o 
   3   5   1      718.22      636.61      4.62 o 
   4   5   1      310.78      298.67      2.48 o 
   5   5   1      306.90      344.08      1.93 o 
   6   5   1      214.59      222.74      1.37 o 
   7   5   1       31.41       24.87      0.51 o 
   8   5   1       60.70       71.62      0.48 o 
   9   5   1       12.06       16.68      0.73 o 
  10   5   1      116.05      112.34      0.79 o 
  11   5   1       65.64       55.47      1.19 o 
  12   5   1        7.82       14.00      1.77 o 
  13   5   1       32.85       33.14      1.85 o 
  14   5   1        4.95        6.26      4.27 o 
  15   5   1       43.96       61.51      2.42 o 
 -14   6   1       19.86       26.24      7.65 o 
 -13   6   1        5.48        5.86      2.11 o 
 -12   6   1       23.16       21.27      1.03 o 
 -11   6   1        3.30        2.87      0.58 o 
 -10   6   1        8.90        5.32      0.33 o 
  -9   6   1       47.91       47.56      0.99 o 
  -8   6   1        2.38        2.57      0.22 o 
  -7   6   1        3.19        2.83      0.27 o 
  -6   6   1       78.72       75.72      1.01 o 
  -5   6   1       93.31       70.26      1.27 o 
  -4   6   1      288.84      286.62      2.86 o 
  -3   6   1      566.56      641.83      4.87 o 
  -2   6   1     1213.76     1275.57     17.06 o 
  -1   6   1       16.42       13.21      0.46 o 
   0   6   1     1613.08     1788.13     23.35 o 
   1   6   1     1389.50     1570.76     10.82 o 
   2   6   1       34.49       23.05      0.56 o 
   3   6   1      366.92      379.19      4.11 o 
   4   6   1      141.98       87.05      0.87 o 
   5   6   1       48.40       49.22      0.89 o 
   6   6   1       82.94      118.39      1.13 o 
   7   6   1      119.94      108.87      1.66 o 
   8   6   1       41.92       46.61      0.58 o 
   9   6   1      203.82      182.71      1.25 o 
  10   6   1       47.56       37.38      0.63 o 
  11   6   1       33.59       25.50      0.77 o 
  12   6   1      151.37      137.85      1.65 o 
  13   6   1       24.49       23.92      1.93 o 
  14   6   1        9.64        8.39      6.26 o 
 -14   7   1       23.18       29.94      9.80 o 
 -13   7   1        1.59        5.21      3.10 o 
 -12   7   1        1.68        3.31      1.14 o 
 -11   7   1        2.34        3.26      0.69 o 
 -10   7   1        6.01        4.72      0.34 o 
  -9   7   1       42.35       43.05      0.66 o 
  -8   7   1        0.20       -0.59      0.59 o 
  -7   7   1        6.07        5.43      0.32 o 
  -6   7   1        1.57        0.49      0.38 o 
  -5   7   1      307.22      331.15      5.13 o 
  -4   7   1      225.51      219.33      3.00 o 
  -3   7   1      152.68      176.15      3.87 o 
  -2   7   1       60.19      102.61      2.80 o 
  -1   7   1      392.26      476.77      7.76 o 
   0   7   1      235.41      278.68      4.96 o 
   1   7   1      325.69      417.88      3.97 o 
   2   7   1        1.72        0.94      0.60 o 
   3   7   1      171.17      192.36      2.15 o 
   4   7   1       96.08       99.35      1.11 o 
   5   7   1      547.68      577.61      5.56 o 
   6   7   1       54.57       50.08      0.80 o 
   7   7   1       34.73       45.45      0.58 o 
   8   7   1      103.17       97.50      0.85 o 
   9   7   1        0.44        0.20      0.27 o 
  10   7   1        2.86        1.53      0.34 o 
  11   7   1       18.96       16.46      0.91 o 
  12   7   1        0.00        0.29      0.85 o 
  13   7   1        6.57        9.79      2.61 o 
  14   7   1        6.79       10.17      8.00 o 
 -14   8   1        6.14       12.59     10.26 o 
 -13   8   1      100.39      105.05      9.69 o 
 -12   8   1       37.97       38.09      5.57 o 
 -11   8   1       20.13       21.94      3.20 o 
 -10   8   1       39.63       39.10      1.99 o 
  -9   8   1      342.99      337.05      3.38 o 
  -8   8   1       50.18       45.45      0.66 o 
  -7   8   1      146.81      138.78      1.47 o 
  -6   8   1       27.31       26.38      0.59 o 
  -5   8   1      639.93      609.40      4.91 o 
  -4   8   1      286.79      299.24      4.40 o 
  -3   8   1       26.30       36.71      0.74 o 
  -2   8   1        1.81        1.59      0.29 o 
  -1   8   1     1483.54     1521.74     23.96 o 
   0   8   1       51.98       52.50      0.84 o 
   1   8   1       40.50       42.70      2.15 o 
   2   8   1       35.28       22.29      1.71 o 
   3   8   1      473.11      519.80      5.47 o 
   4   8   1      332.08      407.01      4.93 o 
   5   8   1        0.01        0.16      0.27 o 
   6   8   1        1.66        0.76      0.38 o 
   7   8   1       42.68       33.63      0.89 o 
   8   8   1      139.75      143.16      2.43 o 
   9   8   1        8.37        8.76      0.46 o 
  10   8   1        3.00        3.05      0.43 o 
  11   8   1       46.15       43.80      1.71 o 
  12   8   1        0.89        1.26      1.30 o 
  13   8   1       35.01       37.26      3.39 o 
  14   8   1       18.66       22.77     11.04 o 
 -13   9   1       27.61       33.10      5.69 o 
 -12   9   1       11.56       14.81      4.87 o 
 -11   9   1        3.71        6.70      4.17 o 
 -10   9   1       32.09       31.35      1.60 o 
  -9   9   1      115.83      117.45      1.70 o 
  -8   9   1       11.85       12.89      0.63 o 
  -7   9   1      164.38      157.93      2.18 o 
  -6   9   1       22.62       19.21      0.60 o 
  -5   9   1        1.52        0.96      0.27 o 
  -4   9   1        1.56        2.65      0.29 o 
  -3   9   1       20.93       28.57      0.93 o 
  -2   9   1      401.18      490.64      6.27 o 
  -1   9   1      406.13      434.47      6.76 o 
   0   9   1      115.67      128.19      2.06 o 
   1   9   1       13.97        3.75      0.29 o 
   2   9   1      108.29      125.78      1.71 o 
   3   9   1      180.28      158.95      3.16 o 
   4   9   1       50.37       40.71      0.54 o 
   5   9   1       81.93       83.70      1.03 o 
   6   9   1        9.17       10.45      0.48 o 
   7   9   1       13.21       10.40      0.47 o 
   8   9   1        2.32        3.15      0.39 o 
   9   9   1       10.31       10.62      1.16 o 
  10   9   1      178.29      170.19      2.08 o 
  11   9   1        6.83        5.51      1.89 o 
  12   9   1       16.39       22.35      4.45 o 
  13   9   1        1.89        3.31      2.60 o 
 -13  10   1       34.54       30.91      4.40 o 
 -12  10   1       75.96       78.17      5.68 o 
 -11  10   1        0.34        2.11      2.53 o 
 -10  10   1       48.64       43.59      2.60 o 
  -9  10   1      125.36      122.29      3.11 o 
  -8  10   1      276.12      286.37      4.71 o 
  -7  10   1       61.97       62.23      1.42 o 
  -6  10   1      751.52      724.79      9.05 o 
  -5  10   1      259.75      249.99      4.11 o 
  -4  10   1       19.74       33.13      1.09 o 
  -3  10   1      846.90      847.74     18.59 o 
  -2  10   1       35.43       34.16      0.65 o 
  -1  10   1      159.67      170.38      3.64 o 
   0  10   1        6.56       15.75      2.18 o 
   1  10   1       83.92       90.13      2.30 o 
   2  10   1      352.37      409.07      7.40 o 
   3  10   1        2.92        5.76      0.87 o 
   4  10   1       20.39       16.30      1.43 o 
   5  10   1        1.49       -0.27      0.41 o 
   6  10   1       41.86       39.19      0.61 o 
   7  10   1       55.77       55.92      0.75 o 
   8  10   1       20.71       19.39      1.20 o 
   9  10   1      234.75      220.73      3.04 o 
  10  10   1        4.97        4.00      0.49 o 
  11  10   1       23.21       20.17      1.73 o 
  12  10   1       30.66       29.00      3.45 o 
  13  10   1        0.01        2.08      1.74 o 
 -12  11   1        4.21        4.51      1.38 o 
 -11  11   1        1.51        1.45      1.52 o 
 -10  11   1        4.92        5.09      0.52 o 
  -9  11   1       26.26       24.69      0.83 o 
  -8  11   1       12.62       11.05      0.63 o 
  -7  11   1       20.89       20.40      0.94 o 
  -6  11   1      128.18      126.11      2.68 o 
  -5  11   1      413.73      444.66      5.27 o 
  -4  11   1       75.58       89.90      1.34 o 
  -3  11   1      445.08      441.47      7.56 o 
  -2  11   1      848.21      831.94     13.32 o 
  -1  11   1      139.33      144.77      1.71 o 
   0  11   1       89.81       89.15      1.05 o 
   1  11   1      356.60      352.81      5.11 o 
   2  11   1      244.25      237.37      3.77 o 
   3  11   1      192.48      174.60      3.96 o 
   4  11   1        5.12        6.98      1.63 o 
   5  11   1      464.37      457.61      8.31 o 
   6  11   1       90.37       91.61      2.44 o 
   7  11   1       15.33       15.90      0.64 o 
   8  11   1      181.51      180.66      3.68 o 
   9  11   1        5.73        5.91      0.54 o 
  10  11   1        3.94        2.81      0.50 o 
  11  11   1        1.08        1.60      0.91 o 
  12  11   1        5.10        6.11      1.43 o 
 -11  12   1        5.89        4.51      0.61 o 
 -10  12   1        7.47        5.81      0.56 o 
  -9  12   1        2.43        1.23      0.50 o 
  -8  12   1       42.94       39.65      1.67 o 
  -7  12   1        5.45        4.84      0.60 o 
  -6  12   1        0.17       -0.05      0.34 o 
  -5  12   1       33.47       35.84      0.93 o 
  -4  12   1      167.15      164.28      3.17 o 
  -3  12   1       28.51       35.49      0.72 o 
  -2  12   1      575.54      592.79     10.31 o 
  -1  12   1       89.54       96.51      1.26 o 
   0  12   1       57.69       63.51      1.10 o 
   1  12   1      129.16      133.97      2.33 o 
   2  12   1      380.40      393.27      6.46 o 
   3  12   1       16.87       22.77      0.96 o 
   4  12   1      146.59      154.42      2.12 o 
   5  12   1      115.28      120.54      2.61 o 
   6  12   1      190.08      185.05      3.95 o 
   7  12   1        1.75        3.92      0.44 o 
   8  12   1        0.49        1.64      0.43 o 
   9  12   1      187.65      182.79      2.34 o 
  10  12   1        1.17        1.68      0.51 o 
  11  12   1        2.11        3.28      0.55 o 
 -11  13   1        0.82        0.39      0.57 o 
 -10  13   1        0.05       -0.53      0.53 o 
  -9  13   1        0.11       -0.63      0.63 o 
  -8  13   1        6.84        5.51      0.61 o 
  -7  13   1        1.81        1.52      0.45 o 
  -6  13   1       50.57       49.07      1.61 o 
  -5  13   1        0.06        0.00      0.37 o 
  -4  13   1       44.36       41.64      0.74 o 
  -3  13   1       30.13       32.04      0.78 o 
  -2  13   1      300.24      299.87      4.30 o 
  -1  13   1       14.80       15.71      0.83 o 
   0  13   1        0.00        2.04      0.70 o 
   1  13   1       40.37       51.27      0.87 o 
   2  13   1      655.56      659.92     10.86 o 
   3  13   1        2.14        4.27      0.46 o 
   4  13   1        0.12        1.24      0.38 o 
   5  13   1       71.73       74.74      1.29 o 
   6  13   1       73.14       76.79      2.02 o 
   7  13   1       26.10       25.88      0.85 o 
   8  13   1        3.31        3.33      1.18 o 
   9  13   1       83.34       86.59      2.27 o 
  10  13   1        3.35        4.11      0.59 o 
  11  13   1        1.06        0.59      0.55 o 
 -10  14   1        1.12        0.10      0.82 o 
  -9  14   1        1.81        0.47      0.72 o 
  -8  14   1        2.23        0.89      0.58 o 
  -7  14   1       53.22       49.36      2.43 o 
  -6  14   1        3.59        2.63      0.55 o 
  -5  14   1       54.35       53.43      1.27 o 
  -4  14   1       33.21       32.94      0.76 o 
  -3  14   1       63.27       61.64      1.03 o 
  -2  14   1       12.36       11.22      0.58 o 
  -1  14   1        1.74        1.19      0.38 o 
   0  14   1        0.84        1.01      0.37 o 
   1  14   1       41.74       41.65      0.78 o 
   2  14   1        8.32       11.45      1.17 o 
   3  14   1      155.48      146.91      2.70 o 
   4  14   1      117.32      109.13      1.24 o 
   5  14   1       72.84       79.72      1.30 o 
   6  14   1       92.98       93.82      2.45 o 
   7  14   1       11.31       10.33      1.03 o 
   8  14   1        0.54        1.08      0.59 o 
   9  14   1      135.86      132.81      3.12 o 
  10  14   1       21.65       22.84      1.67 o 
  -8  15   1        2.73        0.50      0.60 o 
  -7  15   1       30.02       27.66      1.25 o 
  -6  15   1       18.35       14.96      0.83 o 
  -5  15   1        1.30        0.51      0.48 o 
  -4  15   1        0.11       -0.24      0.41 o 
  -3  15   1        1.20        0.20      0.75 o 
  -2  15   1       21.64       17.99      0.96 o 
  -1  15   1        0.10       -0.17      0.39 o 
   0  15   1       11.03       13.15      0.66 o 
   1  15   1        2.98        2.58      0.42 o 
   2  15   1       17.36       20.45      0.97 o 
   3  15   1        0.20       -0.01      0.41 o 
   4  15   1        0.11        0.81      0.42 o 
   5  15   1       10.08        8.28      0.49 o 
   6  15   1        1.05        0.11      0.48 o 
   7  15   1       27.87       28.93      0.94 o 
   8  15   1        0.37        0.80      0.62 o 
  -7  16   1        0.30       -0.48      0.61 o 
  -6  16   1       19.33       19.00      0.89 o 
  -5  16   1        5.40        4.15      0.56 o 
  -4  16   1        0.04       -0.44      0.91 o 
  -3  16   1       48.53       45.03      1.19 o 
  -2  16   1        9.16        6.48      0.49 o 
  -1  16   1        2.74        2.48      0.45 o 
   0  16   1        0.19       -0.12      0.41 o 
   1  16   1        0.73        0.60      0.42 o 
   2  16   1        2.69        2.47      0.45 o 
   3  16   1       55.35       60.56      0.99 o 
   4  16   1        3.49        2.20      0.58 o 
   5  16   1        5.17        4.00      0.56 o 
   6  16   1        6.48        6.50      0.66 o 
   7  16   1       20.73       20.80      2.68 o 
  -5  17   1        1.45        0.74      0.54 o 
  -4  17   1        5.97        3.96      0.58 o 
  -3  17   1       50.72       46.84      1.02 o 
  -2  17   1       15.78       14.50      0.76 o 
  -1  17   1        5.85        7.54      0.53 o 
   0  17   1       23.54       24.99      0.79 o 
   1  17   1       19.10       17.70      0.76 o 
   2  17   1       69.67       72.94      1.18 o 
   3  17   1        0.20        1.41      0.47 o 
   4  17   1       30.80       27.51      0.94 o 
   5  17   1        0.40        1.14      0.54 o 
  -2  18   1        0.17        0.25      0.49 o 
  -1  18   1       11.57       14.51      0.79 o 
   0  18   1       10.21        9.14      0.58 o 
   1  18   1        0.34       -0.26      0.47 o 
   2  18   1       12.67       10.77      0.63 o 
 -15   0   2        8.84       12.20      1.61 o 
 -14   0   2        5.54        2.31      0.86 o 
 -13   0   2       27.54       24.81      1.51 o 
 -12   0   2       56.88       51.60      1.60 o 
 -11   0   2        6.38        5.47      0.75 o 
 -10   0   2       49.11       48.49      1.62 o 
  -9   0   2      669.73      631.98     21.03 o 
  -8   0   2      462.92      435.69     12.45 o 
  -7   0   2      127.85       95.53      3.56 o 
  -5   0   2      107.93       83.33      3.43 o 
  -4   0   2      919.96      954.90     16.29 o 
  -3   0   2     1274.27     1372.15     32.25 o 
  -2   0   2      656.66      630.40      8.46 o 
  -1   0   2      796.62      754.72     13.02 o 
   0   0   2       11.53       19.39      1.89 o 
   1   0   2     1264.19     1261.32      3.07 o 
   3   0   2     1867.61     1988.62     19.69 o 
   4   0   2       45.45       64.46      1.06 o 
   5   0   2      226.31      172.80      2.34 o 
   6   0   2      959.17      950.02     17.95 o 
   7   0   2      518.18      476.59      4.40 o 
   8   0   2       16.31       23.27      0.56 o 
   9   0   2       42.80       38.83      0.94 o 
  10   0   2       81.74       70.27      1.09 o 
  11   0   2       66.52       59.05      1.62 o 
  12   0   2       44.46       38.67      1.63 o 
  13   0   2       28.77       20.75      1.57 o 
  15   0   2       20.44       18.89      2.09 o 
 -15   1   2       16.02       24.95      1.96 o 
 -14   1   2       58.18       62.43      2.19 o 
 -13   1   2        0.05       -0.29      0.48 o 
 -12   1   2        0.92        0.94      0.46 o 
 -11   1   2       17.59       17.95      0.95 o 
 -10   1   2      645.77      629.52     18.37 o 
  -9   1   2      561.89      560.82     11.17 o 
  -8   1   2        3.43        4.06      0.28 o 
  -7   1   2        1.44        2.34      0.14 o 
  -6   1   2      401.69      436.85      4.15 o 
  -5   1   2      238.39      245.00      2.03 o 
  -4   1   2      152.61      131.64      2.45 o 
  -3   1   2      532.77      445.79      6.97 o 
  -2   1   2      112.78      103.63      1.31 o 
  -1   1   2     1469.81     1372.38     11.80 o 
   0   1   2      444.32      438.20      3.28 o 
   1   1   2      233.24      242.09      0.82 o 
   2   1   2      419.92      354.44      2.39 o 
   3   1   2       20.70       20.99      0.38 o 
   4   1   2     1179.97     1134.43      5.98 o 
   5   1   2       12.85       13.74      0.32 o 
   6   1   2      605.88      676.63     10.04 o 
   7   1   2      249.36      198.46     23.32 o 
   8   1   2        1.64        0.34      0.20 o 
   9   1   2       35.70       25.19      0.56 o 
  10   1   2        4.79        4.23      0.31 o 
  11   1   2       26.10       20.81      1.29 o 
  12   1   2      110.08       90.64      1.47 o 
  13   1   2        0.05       -0.13      0.50 o 
  14   1   2        8.17       12.10      1.64 o 
  15   1   2        1.04        2.98      1.59 o 
 -15   2   2       15.34       27.98      2.06 o 
 -14   2   2       14.15       17.25      3.89 o 
 -13   2   2       40.48       41.31      1.32 o 
 -12   2   2        4.37        3.00      0.31 o 
 -11   2   2        2.40        1.83      0.30 o 
 -10   2   2      157.57      173.00      4.27 o 
  -9   2   2      315.92      341.56      6.63 o 
  -8   2   2      143.69      122.42      1.52 o 
  -7   2   2      254.74      275.92      2.61 o 
  -6   2   2      277.77      293.09      3.82 o 
  -5   2   2        2.87        1.99      0.14 o 
  -4   2   2       62.53       64.63      0.90 o 
  -3   2   2       64.26       71.10      0.57 o 
  -2   2   2      100.73       88.52      0.81 o 
  -1   2   2      384.17      402.73      2.91 o 
   0   2   2       38.13       30.26      0.83 o 
   1   2   2      119.09      110.49      0.68 o 
   2   2   2       69.83       76.33      0.40 o 
   3   2   2      305.08      333.72      1.39 o 
   4   2   2       12.91       10.15      0.23 o 
   5   2   2      278.54      304.88      2.16 o 
   6   2   2       28.77       23.11      0.55 o 
   7   2   2      136.16      123.04     14.28 o 
   8   2   2       46.62       48.53      0.60 o 
   9   2   2       19.25       18.30      0.62 o 
  10   2   2       24.74       25.15      0.69 o 
  11   2   2        2.63        2.50      0.51 o 
  12   2   2        2.77        3.02      2.28 o 
  13   2   2        0.50        1.89      1.11 o 
  14   2   2        8.48        7.45      2.89 o 
  15   2   2        0.02        3.73      1.64 o 
 -15   3   2       10.17       24.40      1.97 o 
 -14   3   2       52.31       67.77      2.15 o 
 -13   3   2        1.54        1.83      1.05 o 
 -12   3   2        8.04        7.48      1.18 o 
 -11   3   2       21.66       18.87      1.58 o 
 -10   3   2      281.06      272.63      7.82 o 
  -9   3   2      134.56      135.33      1.72 o 
  -8   3   2      235.69      214.72      2.36 o 
  -7   3   2      375.35      357.79     30.93 o 
  -6   3   2       96.31      107.07      1.44 o 
  -5   3   2       15.03       13.57      0.47 o 
  -4   3   2      145.08      158.92      1.30 o 
  -3   3   2      340.97      356.97      2.85 o 
  -2   3   2      191.33      189.30      2.47 o 
  -1   3   2      138.25      146.81      0.96 o 
   0   3   2        4.64        3.31      0.21 o 
   1   3   2      123.14      125.54      0.55 o 
   2   3   2       50.50       48.24      0.43 o 
   3   3   2      243.38      272.71      2.06 o 
   4   3   2       11.89       10.94      0.35 o 
   5   3   2       37.36       51.57      0.35 o 
   6   3   2      187.54      198.01      1.50 o 
   7   3   2        6.99        4.85      0.20 o 
   8   3   2      386.49      379.61      3.94 o 
   9   3   2      138.87      116.44     10.33 o 
  10   3   2        0.18        1.16      0.37 o 
  11   3   2       44.99       48.96      1.09 o 
  12   3   2      200.10      168.97      3.31 o 
  13   3   2       34.61       37.02      3.70 o 
  14   3   2        4.89        5.78      3.76 o 
  15   3   2       16.82       20.89      2.09 o 
 -14   4   2       38.98       52.27      2.06 o 
 -13   4   2        3.21        3.75      1.54 o 
 -12   4   2       24.19       25.73      1.26 o 
 -11   4   2      197.83      194.57      3.40 o 
 -10   4   2        0.55        2.08      0.69 o 
  -9   4   2      461.94      489.71      6.63 o 
  -8   4   2      263.06      235.07     11.58 o 
  -7   4   2       90.28      116.64      1.35 o 
  -6   4   2      243.54      233.22      1.79 o 
  -5   4   2      307.65      304.30      3.49 o 
  -4   4   2      538.31      578.34      5.91 o 
  -3   4   2      104.11      126.00      0.83 o 
  -2   4   2      960.67      963.90     17.91 o 
  -1   4   2        2.46        1.46      0.19 o 
   0   4   2       11.01       13.45      0.55 o 
   1   4   2     2125.42     2232.59     17.02 o 
   2   4   2       41.36       37.26      0.54 o 
   3   4   2        1.22        0.27      0.12 o 
   4   4   2      312.75      325.73      1.93 o 
   5   4   2      586.98      604.52      3.55 o 
   6   4   2       82.32       98.10      0.86 o 
   7   4   2       27.41       28.12      0.62 o 
   8   4   2      232.29      211.12      1.79 o 
   9   4   2       12.30       13.54      0.41 o 
  10   4   2       42.34       39.57      0.76 o 
  11   4   2       48.75       46.32      0.81 o 
  12   4   2       19.70       16.16      0.98 o 
  13   4   2       32.70       31.96      1.72 o 
  14   4   2        4.58        4.47      2.82 o 
  15   4   2        2.73       10.50      1.76 o 
 -14   5   2       35.00       41.15      8.34 o 
 -13   5   2        2.32        5.37      3.65 o 
 -12   5   2        3.21        2.91      0.82 o 
 -11   5   2       57.60       66.59      1.69 o 
 -10   5   2      176.93      175.79      2.86 o 
  -9   5   2      403.40      411.29      6.48 o 
  -8   5   2       50.23       50.42      1.15 o 
  -7   5   2      114.59      120.43      1.06 o 
  -6   5   2      361.30      353.09      4.64 o 
  -5   5   2       49.67       51.32      0.64 o 
  -4   5   2      235.82      205.44      2.37 o 
  -3   5   2     1184.73     1274.63     16.74 o 
  -2   5   2        1.33        5.13      1.11 o 
  -1   5   2       37.84       70.52      0.97 o 
   0   5   2       14.12       21.09      0.44 o 
   1   5   2      218.94      226.76      2.40 o 
   2   5   2       17.39        8.12      0.31 o 
   3   5   2      137.73      179.86      1.51 o 
   4   5   2       12.61        8.17      0.35 o 
   5   5   2       59.94       54.80      0.58 o 
   6   5   2      534.15      563.16      4.06 o 
   7   5   2       43.67       42.01      0.82 o 
   8   5   2      106.50      124.17      1.88 o 
   9   5   2      249.88      236.03      4.36 o 
  10   5   2        2.96        4.09      0.42 o 
  11   5   2        6.53        6.08      0.71 o 
  12   5   2       31.98       29.92      2.01 o 
  13   5   2       41.83       38.67      1.50 o 
  14   5   2        0.15        2.51      3.76 o 
 -14   6   2       24.99       32.85     10.63 o 
 -13   6   2       21.59       24.84      4.06 o 
 -12   6   2       37.17       38.08      1.44 o 
 -11   6   2       75.62       78.78      3.02 o 
 -10   6   2        6.59        7.50      1.25 o 
  -9   6   2      233.61      232.02      2.28 o 
  -8   6   2      239.45      226.80      2.69 o 
  -7   6   2       64.64       80.58      1.13 o 
  -6   6   2        2.82        7.23      0.52 o 
  -5   6   2      134.17      111.32      1.04 o 
  -4   6   2        9.44       10.84      0.34 o 
  -3   6   2     1687.28     1747.19     28.04 o 
  -2   6   2      809.79      866.29     13.45 o 
  -1   6   2       33.47       45.08      1.77 o 
   0   6   2      237.15      331.24      4.66 o 
   1   6   2     1183.98     1414.82     24.31 o 
   2   6   2     1564.12     1693.79     18.14 o 
   3   6   2      195.98      156.54      2.21 o 
   4   6   2      543.91      650.22      5.28 o 
   5   6   2     1374.45     1406.82     10.89 o 
   6   6   2      240.85      214.69      1.63 o 
   7   6   2      246.16      272.36      3.08 o 
   8   6   2      278.14      262.60      8.06 o 
   9   6   2        5.66        5.17      0.30 o 
  10   6   2       59.19       54.81      1.08 o 
  11   6   2        0.02       -0.10      0.34 o 
  12   6   2       20.89       18.24      1.64 o 
  13   6   2        0.08        1.43      1.36 o 
  14   6   2       38.68       43.49      5.94 o 
 -14   7   2       11.34       19.58     10.42 o 
 -13   7   2       14.90       21.00      7.63 o 
 -12   7   2       12.16       10.85      1.72 o 
 -11   7   2        8.41       10.45      1.39 o 
 -10   7   2        9.64        9.53      1.63 o 
  -9   7   2       21.97       21.06      1.11 o 
  -8   7   2      452.84      464.30      2.75 o 
  -7   7   2      495.07      462.03     20.57 o 
  -6   7   2       68.98       73.00      1.09 o 
  -5   7   2      271.96      242.71      3.22 o 
  -4   7   2       51.22       80.64      1.36 o 
  -3   7   2      266.14      277.43      3.85 o 
  -2   7   2        6.25       13.02      0.44 o 
  -1   7   2      181.10      166.07      1.79 o 
   0   7   2      278.87      282.59      3.45 o 
   1   7   2      116.30      173.09      1.75 o 
   2   7   2      286.86      330.80      5.13 o 
   3   7   2       76.50       54.09      0.59 o 
   4   7   2       33.95       40.17      0.96 o 
   5   7   2        3.82        9.55      0.67 o 
   6   7   2      269.17      236.35      2.61 o 
   7   7   2       42.57       46.41      0.69 o 
   8   7   2      113.96      110.98      1.24 o 
   9   7   2       42.52       39.70      0.70 o 
  10   7   2       29.83       26.19      1.19 o 
  11   7   2        1.75        0.94      0.71 o 
  12   7   2        0.76        0.41      0.86 o 
  13   7   2        1.05        3.24      1.57 o 
  14   7   2        7.00       12.66      7.81 o 
 -13   8   2       19.42       25.21      9.58 o 
 -12   8   2        5.31        6.37      3.64 o 
 -11   8   2       60.59       65.24      4.78 o 
 -10   8   2      204.73      201.42      4.28 o 
  -9   8   2        6.47        6.59      1.10 o 
  -8   8   2        4.75        4.01      0.34 o 
  -7   8   2      270.42      273.20      3.91 o 
  -6   8   2       16.19       15.30      0.49 o 
  -5   8   2      116.24      107.72      1.12 o 
  -4   8   2        7.74       16.83      0.46 o 
  -3   8   2       19.69       25.37      0.49 o 
  -2   8   2       91.70       59.89      0.62 o 
  -1   8   2       52.02       67.53      0.89 o 
   0   8   2      499.38      526.90      6.95 o 
   1   8   2       69.61       83.78      1.14 o 
   2   8   2       16.54       12.66      0.48 o 
   3   8   2      557.53      535.73      6.66 o 
   4   8   2       76.94       86.65      1.03 o 
   5   8   2      136.09      134.46      2.11 o 
   6   8   2        4.31        3.12      0.29 o 
   7   8   2        2.08        2.39      0.39 o 
   8   8   2       22.70       19.37      0.50 o 
   9   8   2      139.93      130.58      2.72 o 
  10   8   2        4.70        3.34      1.10 o 
  11   8   2        0.88        0.10      0.92 o 
  12   8   2       21.89       21.93      2.61 o 
  13   8   2       12.83       15.03      2.43 o 
 -13   9   2        2.80        6.37      2.95 o 
 -12   9   2        0.31        6.24      5.14 o 
 -11   9   2      111.18      110.97      4.56 o 
 -10   9   2        1.45        3.40      1.09 o 
  -9   9   2       13.01       13.28      1.26 o 
  -8   9   2      303.60      306.71      4.18 o 
  -7   9   2        4.92        7.08      0.36 o 
  -6   9   2        6.85        4.50      0.31 o 
  -5   9   2       18.52       20.76      0.56 o 
  -4   9   2       13.02       11.08      0.53 o 
  -3   9   2       88.58       97.25      1.45 o 
  -2   9   2       23.64       17.82      0.54 o 
  -1   9   2        1.50        4.16      0.31 o 
   0   9   2       66.09       62.69      1.33 o 
   1   9   2        0.02       -0.08      0.27 o 
   2   9   2        2.79        1.09      0.32 o 
   3   9   2        5.84        7.31      0.53 o 
   4   9   2      294.92      310.62      3.00 o 
   5   9   2        9.57       16.39      0.52 o 
   6   9   2       69.09       70.50      1.43 o 
   7   9   2       62.39       60.09      0.81 o 
   8   9   2        1.19        0.95      0.35 o 
   9   9   2        1.81        2.14      0.69 o 
  10   9   2        4.74        3.46      0.77 o 
  11   9   2        6.39        5.69      1.79 o 
  12   9   2       19.10       20.01      2.76 o 
  13   9   2        2.05        4.14      2.22 o 
 -12  10   2       71.04       75.28      2.95 o 
 -11  10   2       18.29       21.89      2.98 o 
 -10  10   2        0.15        0.42      0.75 o 
  -9  10   2       43.93       42.86      0.88 o 
  -8  10   2       85.61       89.08      1.17 o 
  -7  10   2      310.41      316.03      4.11 o 
  -6  10   2       50.31       51.07      0.94 o 
  -5  10   2       28.87       32.83      1.06 o 
  -4  10   2       22.63       18.63      0.71 o 
  -3  10   2       35.10       30.54      1.03 o 
  -2  10   2        7.65        5.56      0.35 o 
  -1  10   2        7.47       13.84      0.56 o 
   0  10   2       24.78       31.44      0.65 o 
   1  10   2      132.03      135.74      2.03 o 
   2  10   2       13.91       16.79      0.69 o 
   3  10   2       47.22       51.25      0.92 o 
   4  10   2        2.85        4.26      0.35 o 
   5  10   2        5.10        3.77      0.33 o 
   6  10   2        1.31        1.73      0.31 o 
   7  10   2        1.87        1.10      0.31 o 
   8  10   2        1.93        1.17      0.38 o 
   9  10   2        6.83        6.65      1.40 o 
  10  10   2       20.25       15.97      0.78 o 
  11  10   2        2.63        2.91      1.35 o 
  12  10   2        0.25        0.59      1.38 o 
 -12  11   2        2.43        1.46      0.71 o 
 -11  11   2        1.68        0.67      0.76 o 
 -10  11   2        3.13        1.80      0.78 o 
  -9  11   2       18.98       19.24      0.80 o 
  -8  11   2      139.26      143.25      3.00 o 
  -7  11   2      104.06      106.87      1.35 o 
  -6  11   2      185.55      196.56      2.43 o 
  -5  11   2      112.57      114.49      1.94 o 
  -4  11   2       55.76       47.82      1.35 o 
  -3  11   2        4.81        3.35      0.87 o 
  -2  11   2       20.06       12.07      0.84 o 
  -1  11   2       57.99       56.33      0.86 o 
   0  11   2      145.21      148.34      2.68 o 
   1  11   2       53.91       43.36      1.59 o 
   2  11   2       18.02       18.12      1.50 o 
   3  11   2        1.18        1.75      0.37 o 
   4  11   2      242.79      235.24      5.03 o 
   5  11   2       32.03       31.23      0.62 o 
   6  11   2       40.88       38.14      0.68 o 
   7  11   2        2.00        1.85      0.34 o 
   8  11   2       20.88       20.42      0.71 o 
   9  11   2       56.36       56.72      1.01 o 
  10  11   2        0.48       -0.21      0.49 o 
  11  11   2        4.36        4.16      1.22 o 
  12  11   2        4.34        4.52      1.05 o 
 -11  12   2       46.70       45.42      3.45 o 
 -10  12   2       38.42       35.49      1.56 o 
  -9  12   2        9.01        7.42      0.61 o 
  -8  12   2        0.28        0.25      0.51 o 
  -7  12   2       11.69       13.32      0.79 o 
  -6  12   2        0.02       -0.02      0.34 o 
  -5  12   2       10.90       10.28      0.54 o 
  -4  12   2       13.62       12.47      0.78 o 
  -3  12   2       12.65       10.87      0.64 o 
  -2  12   2       46.78       43.98      1.47 o 
  -1  12   2        9.79       10.06      0.54 o 
   0  12   2      193.00      198.84      4.03 o 
   1  12   2        1.85        3.42      0.38 o 
   2  12   2       39.49       39.40      1.25 o 
   3  12   2       89.71       91.08      0.90 o 
   4  12   2       92.26      101.67      2.12 o 
   5  12   2        0.11        0.54      0.35 o 
   6  12   2        2.88        2.23      0.37 o 
   7  12   2       52.39       52.63      1.11 o 
   8  12   2        0.00        0.55      0.42 o 
   9  12   2       82.62       79.33      1.39 o 
  10  12   2        7.63        6.74      0.61 o 
  11  12   2        0.15        0.65      0.53 o 
 -10  13   2        0.02        0.29      0.54 o 
  -9  13   2        4.55        4.25      0.59 o 
  -8  13   2       50.66       50.04      1.17 o 
  -7  13   2       96.16      102.21      2.33 o 
  -6  13   2       31.15       28.91      0.86 o 
  -5  13   2       65.69       66.70      1.57 o 
  -4  13   2       49.81       54.64      0.81 o 
  -3  13   2       95.01       92.72      0.96 o 
  -2  13   2       56.47       49.76      0.81 o 
  -1  13   2        0.09        0.65      0.36 o 
   0  13   2       19.37       18.51      0.68 o 
   1  13   2      219.51      208.97      3.06 o 
   2  13   2       12.20       12.11      0.89 o 
   3  13   2       29.50       28.74      0.71 o 
   4  13   2      298.17      292.21      5.17 o 
   5  13   2       17.68       19.56      0.69 o 
   6  13   2       16.30       15.90      0.69 o 
   7  13   2      148.25      140.64      4.86 o 
   8  13   2       32.16       34.67      2.39 o 
   9  13   2        2.77        3.17      0.59 o 
  10  13   2        1.66        1.43      0.57 o 
  -9  14   2        2.26        2.99      0.61 o 
  -8  14   2        1.35        2.46      0.60 o 
  -7  14   2      331.62      346.51      9.22 o 
  -6  14   2       15.25       22.25      0.86 o 
  -5  14   2        0.27        0.64      0.40 o 
  -4  14   2       45.28       43.42      1.22 o 
  -3  14   2        0.02        0.12      0.38 o 
  -2  14   2       10.18        8.94      0.47 o 
  -1  14   2        1.75        0.93      0.39 o 
   0  14   2        2.15        1.08      0.39 o 
   1  14   2        1.04        0.85      0.39 o 
   2  14   2       43.14       39.95      0.78 o 
   3  14   2       19.61       18.31      0.69 o 
   4  14   2       38.73       40.72      0.85 o 
   5  14   2       99.55       96.78      2.50 o 
   6  14   2        2.59        2.07      0.49 o 
   7  14   2       46.46       49.49      1.19 o 
   8  14   2      101.01       95.00      4.19 o 
   9  14   2        4.75        4.11      0.94 o 
  -8  15   2        5.24        4.44      0.78 o 
  -7  15   2       44.85       45.16      3.08 o 
  -6  15   2      144.87      151.74      4.85 o 
  -5  15   2       33.31       37.41      1.60 o 
  -4  15   2        1.29        1.18      0.59 o 
  -3  15   2        0.48       -0.10      0.47 o 
  -2  15   2        0.71        0.13      0.47 o 
  -1  15   2        2.72        2.21      0.43 o 
   0  15   2        6.06        4.69      0.45 o 
   1  15   2        0.99        0.31      0.40 o 
   2  15   2        0.05       -0.18      0.40 o 
   3  15   2        3.72        2.91      0.44 o 
   4  15   2       15.16       14.34      0.70 o 
   5  15   2       47.18       42.78      1.18 o 
   6  15   2       14.88       15.12      0.86 o 
   7  15   2        2.00        3.21      0.54 o 
   8  15   2       91.92       95.99      4.24 o 
  -7  16   2        2.07        2.09      0.66 o 
  -6  16   2        6.00        6.25      0.59 o 
  -5  16   2       48.18       50.15      2.29 o 
  -4  16   2       21.29       17.65      0.86 o 
  -3  16   2       29.91       28.31      0.86 o 
  -2  16   2        3.54        3.02      0.47 o 
  -1  16   2        5.31        5.24      0.49 o 
   0  16   2       29.28       25.71      0.76 o 
   1  16   2        3.21        1.64      0.44 o 
   2  16   2        1.30        0.65      0.43 o 
   3  16   2       11.86       10.89      0.63 o 
   4  16   2        7.78        6.67      0.51 o 
   5  16   2       11.73       14.65      0.85 o 
   6  16   2        1.74        2.17      0.54 o 
   7  16   2       11.42       12.71      2.69 o 
  -5  17   2       15.94       17.64      0.91 o 
  -4  17   2        0.03        0.17      0.53 o 
  -3  17   2        6.06        5.85      0.53 o 
  -2  17   2        3.10        2.12      0.48 o 
  -1  17   2        0.45       -0.16      0.46 o 
   0  17   2        4.55        3.71      0.54 o 
   1  17   2        5.91        3.10      0.49 o 
   2  17   2       21.10       20.49      0.79 o 
   3  17   2        3.57        3.18      0.50 o 
   4  17   2        7.50        7.67      0.61 o 
   5  17   2       12.60       12.58      0.79 o 
   0  18   2        2.32        2.07      0.51 o 
 -15   1   3        1.88       10.52      1.48 o 
 -14   1   3        0.00        5.17      1.28 o 
 -13   1   3       14.54       15.79      1.15 o 
 -12   1   3       12.32        9.14      0.89 o 
 -11   1   3       23.33       26.50      1.26 o 
 -10   1   3       86.70       84.57      2.96 o 
  -9   1   3      149.92      135.45      3.83 o 
  -8   1   3        1.17        2.36      0.27 o 
  -7   1   3      189.05      160.82      2.14 o 
  -6   1   3      419.00      387.31      3.87 o 
  -5   1   3       12.55       15.03      0.94 o 
  -4   1   3      292.21      319.30      3.37 o 
  -3   1   3      141.47      148.14      1.33 o 
  -2   1   3      204.59      218.54      2.68 o 
  -1   1   3       25.88       34.53      0.53 o 
   0   1   3      487.93      499.92      3.82 o 
   1   1   3      179.53      183.20      0.41 o 
   2   1   3     1935.46     2103.38     10.71 o 
   3   1   3       37.28       34.61      0.54 o 
   4   1   3      367.48      377.59      3.00 o 
   5   1   3       57.96       54.72      0.55 o 
   6   1   3       51.21       57.05      0.69 o 
   7   1   3       10.14       10.06      0.32 o 
   8   1   3       40.49       34.44      0.68 o 
   9   1   3       36.59       36.79      1.25 o 
  10   1   3       65.36       65.95      0.94 o 
  11   1   3        2.49        1.34      0.43 o 
  12   1   3        0.44       -0.31      1.37 o 
  13   1   3        0.08       -0.49      0.49 o 
  14   1   3       10.38       11.39      1.64 o 
  15   1   3        0.57        3.89      1.65 o 
 -14   2   3       10.29       21.34      1.78 o 
 -13   2   3        6.04        8.26      1.56 o 
 -12   2   3        8.63        9.08      0.92 o 
 -11   2   3       12.96       14.82      0.62 o 
 -10   2   3      551.88      520.57      6.51 o 
  -9   2   3     1258.88     1257.24     13.22 o 
  -8   2   3      220.04      185.90      2.00 o 
  -7   2   3      115.13       82.27      6.51 o 
  -6   2   3       13.22        9.29      0.54 o 
  -5   2   3     1621.79     1709.88     15.01 o 
  -4   2   3      946.84     1006.61      5.10 o 
  -3   2   3     2951.79     3013.95     29.47 o 
  -2   2   3     2224.34     2400.03     21.93 o 
  -1   2   3     1338.01     1376.13     12.28 o 
   0   2   3       67.54       58.52      0.65 o 
   1   2   3        3.15        2.75      0.25 o 
   2   2   3     2500.99     2519.91      7.62 o 
   3   2   3      905.12     1002.05      1.90 o 
   4   2   3       14.39       22.87      0.44 o 
   5   2   3        5.94       14.97      0.40 o 
   6   2   3       14.02       20.11      0.50 o 
   7   2   3      239.85      214.85      2.73 o 
   8   2   3      105.67       90.35      1.29 o 
   9   2   3      143.11      152.41      2.39 o 
  10   2   3        0.33        0.33      0.39 o 
  11   2   3       16.78       15.98      0.68 o 
  12   2   3       11.53       10.27      0.69 o 
  13   2   3        0.63        1.80      1.03 o 
  14   2   3        5.47        7.86      1.60 o 
  15   2   3        0.49        7.60      1.78 o 
 -15   3   3       52.59       75.14      2.20 o 
 -14   3   3        0.62        7.71      1.33 o 
 -13   3   3       45.60       44.89      1.82 o 
 -12   3   3       77.29       74.91      3.64 o 
 -11   3   3      269.59      257.02      6.42 o 
 -10   3   3      554.83      573.81      7.24 o 
  -9   3   3      154.33      149.35      1.80 o 
  -8   3   3      162.03      154.65      2.01 o 
  -7   3   3        2.18        0.48      0.16 o 
  -6   3   3       45.33       38.26      0.49 o 
  -5   3   3      611.59      605.27      4.75 o 
  -4   3   3      105.56       98.98      0.80 o 
  -3   3   3      250.02      293.13      4.02 o 
  -2   3   3     1107.61     1262.83     10.76 o 
  -1   3   3        9.49       15.11      1.08 o 
   0   3   3      446.70      428.48      4.88 o 
   1   3   3     1165.26     1186.49      9.61 o 
   2   3   3     1927.25     2131.75     15.77 o 
   3   3   3      135.47      108.56      0.49 o 
   4   3   3       27.89       23.22      0.54 o 
   5   3   3      138.80      128.69      1.02 o 
   6   3   3       63.82       34.82      0.65 o 
   7   3   3      135.68      158.72      1.96 o 
   8   3   3        5.00        5.80      0.34 o 
   9   3   3       53.04       58.92      1.66 o 
  10   3   3       54.73       57.67      0.91 o 
  11   3   3       56.84       54.88      0.89 o 
  12   3   3       63.41       60.60      0.91 o 
  13   3   3        0.31        1.72      1.02 o 
  14   3   3       11.13       13.22      1.73 o 
  15   3   3       45.82       48.16      9.26 o 
 -13   4   3       17.02       22.41      4.35 o 
 -12   4   3       81.93       81.64      3.74 o 
 -11   4   3       20.89       27.64      1.25 o 
 -10   4   3       46.51       50.53      2.49 o 
  -9   4   3       81.67       83.06      0.84 o 
  -8   4   3        0.40        1.01      0.30 o 
  -7   4   3        2.04        2.10      0.20 o 
  -6   4   3       24.76       23.71      0.88 o 
  -5   4   3       31.47       39.03      0.56 o 
  -4   4   3      121.10      124.96      1.50 o 
  -3   4   3      319.54      275.25      3.86 o 
  -2   4   3        0.01        2.24      0.17 o 
  -1   4   3     1400.14     1528.90     18.17 o 
   0   4   3     1547.42     1554.86     15.52 o 
   1   4   3      344.33      382.68      2.63 o 
   2   4   3      410.71      413.79      3.16 o 
   3   4   3      148.46      164.28      0.83 o 
   4   4   3       34.28       27.29      1.00 o 
   5   4   3        9.24        9.26      0.37 o 
   6   4   3      147.02      156.95      1.91 o 
   7   4   3       52.03       50.51      0.97 o 
   8   4   3       19.29       17.92      0.45 o 
   9   4   3       34.15       36.65      0.62 o 
  10   4   3        9.89        9.45      0.66 o 
  11   4   3      139.12      125.63      1.11 o 
  12   4   3        2.56        2.48      0.75 o 
  13   4   3       20.28       18.78      1.88 o 
  14   4   3       35.16       31.74      2.89 o 
 -14   5   3        4.47       12.79      9.92 o 
 -13   5   3        4.49        8.22      4.71 o 
 -12   5   3        7.50        6.79      1.83 o 
 -11   5   3        1.55        1.60      0.61 o 
 -10   5   3        2.00        3.11      0.76 o 
  -9   5   3       69.68       72.54      2.41 o 
  -8   5   3      583.31      585.40      5.87 o 
  -7   5   3      111.23       92.64      4.81 o 
  -6   5   3      119.45      122.37      1.49 o 
  -5   5   3      604.12      680.40      5.68 o 
  -4   5   3       14.22        8.77      0.34 o 
  -3   5   3       19.09       12.35      0.77 o 
  -2   5   3       95.28       66.23      1.00 o 
  -1   5   3      609.14      682.04      7.87 o 
   0   5   3     1245.90     1311.29      9.31 o 
   1   5   3       45.56       44.56      0.57 o 
   2   5   3      379.16      416.20      4.53 o 
   3   5   3     2235.91     2463.26     19.51 o 
   4   5   3        0.00        1.77      0.21 o 
   5   5   3       46.17       39.88      0.72 o 
   6   5   3      207.40      212.71      2.99 o 
   7   5   3       42.11       56.04      1.09 o 
   8   5   3       46.62       43.46      0.62 o 
   9   5   3        1.57        1.82      0.32 o 
  10   5   3       95.59       92.98      1.21 o 
  11   5   3       42.66       41.27      0.88 o 
  12   5   3       13.14       11.86      2.19 o 
  13   5   3       17.70       14.75      2.28 o 
  14   5   3        0.06        0.16      1.27 o 
 -14   6   3        1.65       13.81     11.16 o 
 -13   6   3        0.08        2.51      3.24 o 
 -12   6   3        6.98        8.50      2.55 o 
 -11   6   3      159.23      155.29      4.69 o 
 -10   6   3      138.37      147.90      3.26 o 
  -9   6   3      141.07      143.91      2.65 o 
  -8   6   3      374.38      366.24      5.72 o 
  -7   6   3      133.06      109.64     13.10 o 
  -6   6   3       59.50       58.81      0.77 o 
  -5   6   3      295.23      323.44      3.85 o 
  -4   6   3      270.68      301.77      2.93 o 
  -3   6   3      418.37      444.44      3.58 o 
  -2   6   3      272.71      349.11      8.90 o 
  -1   6   3       99.04      122.07      2.53 o 
   0   6   3        6.72        0.90      0.30 o 
   1   6   3      542.01      548.43      7.50 o 
   2   6   3       13.56       15.13      0.52 o 
   3   6   3       14.13       28.84      0.48 o 
   4   6   3      380.40      405.49      4.36 o 
   5   6   3        3.32        3.03      0.27 o 
   6   6   3       69.21       86.90      1.62 o 
   7   6   3        2.81        2.81      0.30 o 
   8   6   3       54.76       55.80      1.15 o 
   9   6   3        4.12        5.04      0.80 o 
  10   6   3        3.39        3.86      1.00 o 
  11   6   3       41.68       39.64      0.90 o 
  12   6   3        0.31        0.48      0.66 o 
  13   6   3        0.93        1.56      1.18 o 
  14   6   3        9.36       11.55      2.53 o 
 -14   7   3        7.96        8.05      0.77 o 
 -13   7   3        0.09        0.18      0.62 o 
 -12   7   3       67.90       69.48      4.98 o 
 -11   7   3       38.36       42.45      3.78 o 
 -10   7   3       80.02       85.51      2.98 o 
  -9   7   3       57.65       58.13      1.12 o 
  -8   7   3        1.14        1.97      0.30 o 
  -7   7   3       23.20       21.23      0.87 o 
  -6   7   3       10.31       12.06      0.47 o 
  -5   7   3        2.05        1.37      0.24 o 
  -4   7   3      102.94      125.21      2.46 o 
  -3   7   3      113.34      140.84      2.63 o 
  -2   7   3       16.75       18.38      1.12 o 
  -1   7   3      760.60      826.08      9.12 o 
   0   7   3       34.38       38.18      0.63 o 
   1   7   3       26.43       31.24      1.59 o 
   2   7   3      593.65      666.20      8.05 o 
   3   7   3       70.24       76.63      1.08 o 
   4   7   3      139.16      164.29      2.66 o 
   5   7   3        0.81        0.76      0.26 o 
   6   7   3      277.13      293.92      4.26 o 
   7   7   3       74.63       77.73      2.10 o 
   8   7   3        1.16        1.45      0.36 o 
   9   7   3        3.31        3.06      0.66 o 
  10   7   3      104.59      104.41      1.14 o 
  11   7   3        1.04        2.51      0.86 o 
  12   7   3        1.75        2.36      0.74 o 
  13   7   3        0.46        0.38      0.48 o 
  14   7   3       15.99       17.29      3.70 o 
 -13   8   3        1.44        9.19      7.43 o 
 -12   8   3       42.62       45.68      3.81 o 
 -11   8   3        1.31        2.36      1.32 o 
 -10   8   3        2.88        2.62      1.14 o 
  -9   8   3       67.62       68.81      0.90 o 
  -8   8   3       57.50       60.81      1.31 o 
  -7   8   3        0.03        0.06      0.31 o 
  -6   8   3       41.28       40.56      0.62 o 
  -5   8   3       68.52       62.67      1.25 o 
  -4   8   3        0.97        1.09      0.25 o 
  -3   8   3       16.55       11.84      0.54 o 
  -2   8   3       81.39       92.93      1.40 o 
  -1   8   3       33.29       48.80      0.63 o 
   0   8   3       54.82       52.83      0.95 o 
   1   8   3      131.97      143.85      2.04 o 
   2   8   3        8.65        7.02      0.61 o 
   3   8   3      168.01      202.22      2.57 o 
   4   8   3       11.38        7.29      0.35 o 
   5   8   3       50.62       56.26      1.14 o 
   6   8   3      115.25      128.94      1.74 o 
   7   8   3      167.35      173.54      3.04 o 
   8   8   3        5.18        5.72      0.66 o 
   9   8   3        7.44        8.68      0.81 o 
  10   8   3       32.68       32.02      2.07 o 
  11   8   3       56.58       54.86      2.42 o 
  12   8   3        3.33        2.32      1.60 o 
  13   8   3        2.45        2.79      1.78 o 
 -13   9   3        7.59        5.69      0.84 o 
 -12   9   3        0.32        0.67      0.73 o 
 -11   9   3       27.85       29.42      3.82 o 
 -10   9   3       32.70       35.12      1.61 o 
  -9   9   3      135.82      135.56      1.74 o 
  -8   9   3      130.93      142.01      2.72 o 
  -7   9   3      361.57      362.75      7.84 o 
  -6   9   3      334.43      338.64      6.85 o 
  -5   9   3       40.59       47.34      0.90 o 
  -4   9   3       74.96       69.76      1.25 o 
  -3   9   3       41.44       40.34      0.64 o 
  -2   9   3      139.48      132.86      2.16 o 
  -1   9   3       14.57       13.68      0.54 o 
   0   9   3       47.18       51.89      0.90 o 
   1   9   3        5.58        4.43      0.33 o 
   2   9   3       20.51       22.08      0.58 o 
   3   9   3      122.08      123.79      1.42 o 
   4   9   3       36.69       38.25      0.91 o 
   5   9   3       19.01       18.02      0.57 o 
   6   9   3        3.72        3.04      0.32 o 
   7   9   3      108.91      103.41      1.29 o 
   8   9   3        0.51        1.00      0.48 o 
   9   9   3       50.02       47.93      1.84 o 
  10   9   3        5.89        6.35      1.62 o 
  11   9   3       41.83       42.87      2.40 o 
  12   9   3       12.64       15.18      2.98 o 
  13   9   3       11.19       12.42      4.18 o 
 -12  10   3       15.38       15.27      1.51 o 
 -11  10   3      119.07      120.73      1.18 o 
 -10  10   3        9.88        9.46      1.07 o 
  -9  10   3        3.24        1.70      1.17 o 
  -8  10   3      115.80      117.21      3.54 o 
  -7  10   3       17.96       19.38      0.73 o 
  -6  10   3        0.26       -0.14      0.31 o 
  -5  10   3        1.02        0.99      0.32 o 
  -4  10   3      139.13      126.37      1.72 o 
  -3  10   3        0.20        2.63      0.34 o 
  -2  10   3      100.66      105.69      0.91 o 
  -1  10   3      258.47      300.21      4.45 o 
   0  10   3       34.90       36.44      0.83 o 
   1  10   3       69.05       59.47      0.87 o 
   2  10   3        1.79       -0.31      0.31 o 
   3  10   3       48.01       35.88      1.13 o 
   4  10   3       75.65       54.04      0.85 o 
   5  10   3        1.87        0.67      0.32 o 
   6  10   3      109.40       99.38      1.88 o 
   7  10   3       17.66       11.26      0.48 o 
   8  10   3        2.50        1.51      0.40 o 
   9  10   3        0.10        0.96      0.87 o 
  10  10   3        4.01        4.43      1.72 o 
  11  10   3       60.61       59.36      3.30 o 
  12  10   3        0.08        1.14      1.95 o 
 -11  11   3        8.72        9.30      2.63 o 
 -10  11   3        0.01       -0.19      0.60 o 
  -9  11   3       56.29       51.62      3.00 o 
  -8  11   3       20.02       22.16      1.40 o 
  -7  11   3       27.98       32.27      0.87 o 
  -6  11   3        4.34        3.23      0.36 o 
  -5  11   3        2.99        2.10      0.41 o 
  -4  11   3        0.07        0.25      0.32 o 
  -3  11   3      105.90       99.38      0.88 o 
  -2  11   3       21.63       17.96      0.62 o 
  -1  11   3       31.92       47.65      1.73 o 
   0  11   3      751.16      690.87     10.10 o 
   1  11   3        5.23        3.20      0.40 o 
   2  11   3       45.04       41.26      0.70 o 
   3  11   3      291.09      257.86      3.65 o 
   4  11   3       16.95       12.90      0.60 o 
   5  11   3       26.96       31.65      0.77 o 
   6  11   3       19.14       16.65      0.59 o 
   7  11   3        3.13        1.94      0.48 o 
   8  11   3       22.11       19.40      0.72 o 
   9  11   3        9.54        8.56      1.00 o 
  10  11   3       18.59       17.08      1.66 o 
  11  11   3       18.09       20.94      2.35 o 
 -11  12   3        1.66        1.49      0.56 o 
 -10  12   3        2.24        1.90      0.56 o 
  -9  12   3        0.76        0.01      0.51 o 
  -8  12   3       86.20       89.74      2.72 o 
  -7  12   3       15.67       20.23      1.28 o 
  -6  12   3        0.48        0.27      0.41 o 
  -5  12   3        9.10        8.75      0.43 o 
  -4  12   3       20.32       17.26      0.63 o 
  -3  12   3       12.24        8.26      0.48 o 
  -2  12   3        9.79       10.14      0.80 o 
  -1  12   3      264.65      256.27      3.79 o 
   0  12   3       11.49       11.58      0.61 o 
   1  12   3       51.63       60.30      0.81 o 
   2  12   3      168.11      159.51      1.78 o 
   3  12   3       68.88       63.86      1.04 o 
   4  12   3      104.94      113.25      2.44 o 
   5  12   3        1.02        0.04      0.37 o 
   6  12   3       45.56       37.95      0.95 o 
   7  12   3       50.17       45.85      1.06 o 
   8  12   3        6.26        6.53      1.08 o 
   9  12   3        9.28        6.45      1.20 o 
  10  12   3       28.56       26.30      1.27 o 
  11  12   3        0.22        0.39      0.64 o 
 -10  13   3        0.70        0.62      0.56 o 
  -9  13   3        1.63        2.20      0.59 o 
  -8  13   3      143.45      145.61      6.94 o 
  -7  13   3      172.82      169.80      5.39 o 
  -6  13   3      180.64      178.26      4.01 o 
  -5  13   3      169.18      165.37      3.58 o 
  -4  13   3       14.49       14.85      0.66 o 
  -3  13   3        0.35        0.88      0.37 o 
  -2  13   3        6.98        6.38      0.43 o 
  -1  13   3      152.71      137.65      1.72 o 
   0  13   3        1.84        3.16      0.39 o 
   1  13   3        0.17        0.62      0.37 o 
   2  13   3        2.07        1.39      0.38 o 
   3  13   3       11.31        6.26      0.44 o 
   4  13   3        2.43        2.07      0.40 o 
   5  13   3       91.89       86.99      2.40 o 
   6  13   3       53.49       47.35      1.13 o 
   7  13   3        2.60        0.82      0.46 o 
   8  13   3        0.26       -0.86      0.86 o 
   9  13   3       11.33        9.68      0.77 o 
  10  13   3        0.02        0.16      0.59 o 
  -9  14   3        1.87        2.31      0.61 o 
  -8  14   3        0.27        2.47      0.61 o 
  -7  14   3        0.29        1.23      0.68 o 
  -6  14   3       16.48       17.72      1.09 o 
  -5  14   3       53.52       50.04      1.89 o 
  -4  14   3       23.61       18.97      0.70 o 
  -3  14   3        1.87        3.31      0.42 o 
  -2  14   3        2.71        3.54      0.42 o 
  -1  14   3       86.81       81.34      0.95 o 
   0  14   3        6.92        4.79      0.44 o 
   1  14   3        5.86        6.11      0.45 o 
   2  14   3        0.32        0.19      0.39 o 
   3  14   3       17.44       12.89      0.67 o 
   4  14   3       27.58       25.19      0.74 o 
   5  14   3       15.98       12.17      0.71 o 
   6  14   3        5.67        5.03      0.55 o 
   7  14   3        0.06       -0.11      0.50 o 
   8  14   3        0.21       -0.30      0.69 o 
   9  14   3        4.34        2.42      1.47 o 
  -8  15   3       34.69       39.88      1.52 o 
  -7  15   3       53.51       49.95      1.27 o 
  -6  15   3        9.08       10.94      1.33 o 
  -5  15   3       73.87       80.41      2.39 o 
  -4  15   3       66.06       65.40      1.28 o 
  -3  15   3        0.05        0.28      0.41 o 
  -2  15   3        9.62       11.18      0.76 o 
  -1  15   3      122.98      112.54      2.32 o 
   0  15   3       30.78       32.00      1.36 o 
   1  15   3       23.50       20.97      0.72 o 
   2  15   3        1.19       -0.12      0.45 o 
   3  15   3        0.23       -0.40      0.40 o 
   4  15   3        3.28        3.58      0.46 o 
   5  15   3        1.90        1.17      0.44 o 
   6  15   3       12.87       12.46      0.85 o 
   7  15   3        2.25        1.35      0.54 o 
   8  15   3        1.51        0.60      1.00 o 
  -6  16   3        0.50        0.99      0.53 o 
  -5  16   3       45.64       55.11      2.46 o 
  -4  16   3       11.02       14.81      0.85 o 
  -3  16   3        0.01        0.77      0.45 o 
  -2  16   3        5.13        7.83      0.53 o 
  -1  16   3       86.99       99.02      1.09 o 
   0  16   3        3.62        6.93      0.50 o 
   1  16   3        6.74        5.62      0.49 o 
   2  16   3        4.17        3.87      0.47 o 
   3  16   3        6.12        6.06      0.50 o 
   4  16   3       16.73       13.43      0.69 o 
   5  16   3        2.21        1.58      0.56 o 
   6  16   3        1.07        0.80      0.55 o 
  -4  17   3       36.15       30.83      1.53 o 
  -3  17   3        2.41        1.44      0.48 o 
  -2  17   3        3.07        3.77      0.51 o 
  -1  17   3        1.23        2.67      0.49 o 
   0  17   3       86.43       82.49      1.08 o 
   1  17   3        0.77        2.16      0.49 o 
   2  17   3       22.11       21.55      0.81 o 
   3  17   3       27.23       29.56      0.85 o 
   4  17   3       10.02        8.47      0.66 o 
 -13   0   4        0.46        1.33      1.25 o 
 -12   0   4       47.65       50.72      0.85 o 
 -11   0   4       28.19       24.98      0.76 o 
 -10   0   4      112.89      124.44      1.07 o 
  -9   0   4        1.62        0.93      0.35 o 
  -8   0   4       64.34       54.63      1.43 o 
  -7   0   4       25.73       17.00      0.62 o 
  -6   0   4      122.03      127.54      2.52 o 
  -5   0   4      332.70      328.24      7.02 o 
  -4   0   4      371.78      332.51      3.22 o 
  -3   0   4     1221.79     1358.81     15.28 o 
  -2   0   4     2840.78     3074.63    111.43 o 
  -1   0   4       49.81       88.11      5.39 o 
   0   0   4     2098.20     2197.70      9.92 o 
   2   0   4      279.15      280.74      1.54 o 
   3   0   4      436.18      526.20      1.76 o 
   4   0   4     2474.26     2483.51     22.67 o 
   5   0   4     1263.13     1418.76     13.25 o 
   6   0   4       40.44       21.17      0.70 o 
   7   0   4      356.29      400.54     12.10 o 
   8   0   4     3514.84     3522.54    139.53 o 
   9   0   4      247.59      233.57     14.80 o 
  10   0   4       21.56       18.62      1.27 o 
  11   0   4       64.18       64.15      1.68 o 
  12   0   4        0.31        0.31      0.74 o 
  13   0   4        0.51        0.02      0.69 o 
  14   0   4        2.49        3.63      1.64 o 
 -13   1   4       33.65       42.19      3.05 o 
 -12   1   4       47.62       46.46      1.42 o 
 -11   1   4       67.41       67.56      1.02 o 
 -10   1   4        0.35        0.27      0.24 o 
  -9   1   4        0.04       -0.06      0.23 o 
  -8   1   4      105.63       98.39      1.24 o 
  -7   1   4       76.79       88.80      1.28 o 
  -6   1   4      193.48      197.22      1.37 o 
  -5   1   4       29.46       32.01      0.35 o 
  -4   1   4       17.28        7.90      0.29 o 
  -3   1   4     2805.00     2987.62     23.28 o 
  -2   1   4        0.20        4.97      0.65 o 
  -1   1   4      258.54      238.88      1.61 o 
   0   1   4      758.26      785.15      2.95 o 
   1   1   4      220.18      273.96      1.91 o 
   2   1   4      371.76      502.85      0.85 o 
   3   1   4      140.67      145.26      0.62 o 
   4   1   4       53.61       86.34      0.78 o 
   5   1   4       82.40       74.79      0.95 o 
   6   1   4      147.78      138.24      1.24 o 
   7   1   4        4.29        3.18      0.28 o 
   8   1   4       11.37       25.32      4.58 o 
   9   1   4      581.72      595.47     16.04 o 
  10   1   4       22.37       21.19      1.28 o 
  11   1   4       54.07       47.80      1.58 o 
  12   1   4        0.91        0.06      0.49 o 
  13   1   4       12.43       14.87      0.88 o 
  14   1   4       26.30       36.26      2.25 o 
 -13   2   4        1.67        5.90      3.54 o 
 -12   2   4        7.03       10.08      2.07 o 
 -11   2   4        5.90        7.72      1.24 o 
 -10   2   4        0.55        0.30      0.33 o 
  -9   2   4       50.31       50.33      1.38 o 
  -8   2   4        0.25        1.82      0.21 o 
  -7   2   4      243.38      270.70      1.96 o 
  -6   2   4      176.85      200.30      1.27 o 
  -5   2   4       46.18       54.04      0.79 o 
  -4   2   4      406.87      405.10      4.35 o 
  -3   2   4      426.98      437.03      4.45 o 
  -2   2   4       31.95       41.01      0.47 o 
  -1   2   4      124.01      141.25      1.90 o 
   0   2   4       11.85       11.36      0.92 o 
   1   2   4      422.26      489.58      1.89 o 
   2   2   4      513.48      548.95      0.97 o 
   3   2   4        0.56        0.43      0.18 o 
   4   2   4      123.52      122.24      1.06 o 
   5   2   4       92.01       86.94      0.97 o 
   6   2   4        8.50        8.17      0.37 o 
   7   2   4       15.68       13.07      1.06 o 
   8   2   4        5.06        4.43      1.55 o 
   9   2   4       56.28       60.83      3.87 o 
  10   2   4       74.03       72.19      2.50 o 
  11   2   4       26.83       23.12      0.80 o 
  12   2   4       47.49       40.33      0.92 o 
  13   2   4       30.81       30.37      1.28 o 
  14   2   4        0.51        5.64      1.73 o 
 -13   3   4        7.59        6.01      0.54 o 
 -12   3   4       27.17       27.90      2.42 o 
 -11   3   4        4.52        5.22      1.89 o 
 -10   3   4       34.64       36.34      2.32 o 
  -9   3   4       65.08       72.29      2.54 o 
  -8   3   4       37.60       39.97      0.90 o 
  -7   3   4       90.83       93.64      0.72 o 
  -6   3   4      105.28      108.06      1.04 o 
  -5   3   4        4.59        4.75      0.22 o 
  -4   3   4      291.84      293.71      2.39 o 
  -3   3   4      199.47      217.86      1.32 o 
  -2   3   4        7.68        6.31      0.47 o 
  -1   3   4      388.24      406.08      2.27 o 
   0   3   4        8.94        4.63      0.39 o 
   1   3   4       29.69       29.91      0.88 o 
   2   3   4      277.65      340.85      1.71 o 
   3   3   4      215.81      238.91      1.55 o 
   4   3   4      307.41      332.70      1.79 o 
   5   3   4      228.49      230.09      2.68 o 
   6   3   4      220.04      194.65      2.66 o 
   7   3   4      243.18      233.13      3.64 o 
   8   3   4       89.57       88.02      3.03 o 
   9   3   4       13.00       15.89      2.20 o 
  10   3   4        1.67        0.13      1.10 o 
  11   3   4        0.15       -0.45      0.45 o 
  12   3   4       12.48       14.54      1.02 o 
  13   3   4       30.63       34.89      2.01 o 
  14   3   4        0.73        6.13      1.74 o 
 -13   4   4       12.54        8.28      0.56 o 
 -12   4   4        3.34        6.15      3.61 o 
 -11   4   4       20.77       24.30      2.35 o 
 -10   4   4        2.47        5.47      2.73 o 
  -9   4   4       90.82       93.23      3.09 o 
  -8   4   4       31.55       38.57      0.87 o 
  -7   4   4       79.19       84.88      0.60 o 
  -6   4   4       42.41       39.39      0.43 o 
  -5   4   4       23.46       28.51      0.64 o 
  -4   4   4      128.68      145.68      0.76 o 
  -3   4   4       20.47       20.87      0.42 o 
  -2   4   4       60.54       85.36      0.86 o 
  -1   4   4        4.86       13.35      0.78 o 
   0   4   4      128.81      151.26      1.82 o 
   1   4   4      221.61      222.69      2.38 o 
   2   4   4     1033.66     1127.12      8.75 o 
   3   4   4      615.97      653.81      4.35 o 
   4   4   4      159.72      164.82      1.65 o 
   5   4   4        0.45        0.86      0.24 o 
   6   4   4      307.29      307.78      3.29 o 
   7   4   4      894.49      880.05     12.17 o 
   8   4   4      629.69      633.77     11.01 o 
   9   4   4      529.31      528.36     14.51 o 
  10   4   4      123.06      117.48      1.79 o 
  11   4   4        1.45        0.75      0.47 o 
  12   4   4       18.98       16.45      0.85 o 
  13   4   4        9.20        6.41      1.53 o 
  14   4   4        0.00        2.66      3.43 o 
 -14   5   4        1.04       -0.37      0.55 o 
 -13   5   4        0.02       -0.43      0.56 o 
 -12   5   4        6.57        8.83      3.93 o 
 -11   5   4       35.96       36.24      2.56 o 
 -10   5   4       30.51       33.12      2.35 o 
  -9   5   4       30.43       33.90      2.10 o 
  -8   5   4       11.82        9.65      0.80 o 
  -7   5   4       57.61       52.11      0.48 o 
  -6   5   4        0.03        0.18      0.19 o 
  -5   5   4       85.60       74.35      0.66 o 
  -4   5   4       53.59       41.50      0.48 o 
  -3   5   4      845.67      885.57      8.01 o 
  -2   5   4      166.28      171.28      2.71 o 
  -1   5   4      111.23      125.71      2.15 o 
   0   5   4      814.64      864.96      8.22 o 
   1   5   4      172.66      197.31      2.08 o 
   2   5   4      224.46      238.79      2.02 o 
   3   5   4       85.69       97.87      1.23 o 
   4   5   4        0.20        0.42      0.23 o 
   5   5   4        8.51        3.46      0.41 o 
   6   5   4        2.75        3.34      0.41 o 
   7   5   4       17.95       17.93      1.32 o 
   8   5   4       29.71       30.93      1.22 o 
   9   5   4      244.16      254.20      6.85 o 
  10   5   4       93.55       97.38      1.11 o 
  11   5   4        6.14        5.57      0.91 o 
  12   5   4        0.00       -0.11      0.72 o 
  13   5   4        6.12        8.27      2.24 o 
  14   5   4       33.07       41.62      5.74 o 
 -13   6   4        2.34        2.29      0.64 o 
 -12   6   4       46.60       47.63      2.44 o 
 -11   6   4        3.92        5.64      3.34 o 
 -10   6   4       89.41       92.16      4.34 o 
  -9   6   4        4.95        5.61      0.85 o 
  -8   6   4       31.12       27.57      0.58 o 
  -7   6   4      154.10      145.95      1.49 o 
  -6   6   4       26.90       23.53      0.48 o 
  -5   6   4        1.12        1.27      0.24 o 
  -4   6   4      239.66      253.37      3.09 o 
  -3   6   4        0.00        0.57      0.23 o 
  -2   6   4      301.23      323.04      3.88 o 
  -1   6   4       99.43       82.60      2.68 o 
   0   6   4      510.73      539.79      6.61 o 
   1   6   4       45.08       52.76      0.56 o 
   2   6   4       48.15       49.71      0.93 o 
   3   6   4       55.57       54.94      0.78 o 
   4   6   4      179.52      180.62      2.61 o 
   5   6   4      100.50       92.81      0.87 o 
   6   6   4        2.66        3.03      0.39 o 
   7   6   4        0.00        0.24      0.44 o 
   8   6   4      314.80      308.57      4.57 o 
   9   6   4        3.38        3.05      0.89 o 
  10   6   4       87.24       87.22      1.10 o 
  11   6   4       10.09       10.70      1.52 o 
  12   6   4        6.01        6.48      1.24 o 
  13   6   4        2.31        5.21      2.26 o 
 -13   7   4        0.15        0.26      0.64 o 
 -12   7   4        4.95        4.75      0.50 o 
 -11   7   4        4.68        4.97      1.13 o 
 -10   7   4       81.37       81.83      2.07 o 
  -9   7   4       37.21       36.84      0.77 o 
  -8   7   4       31.83       28.97      0.86 o 
  -7   7   4       43.06       33.15      0.91 o 
  -6   7   4       21.29       24.18      0.56 o 
  -5   7   4       16.96       16.05      0.50 o 
  -4   7   4      186.29      185.30      2.69 o 
  -3   7   4       23.80       27.22      1.07 o 
  -2   7   4        9.24       23.01      0.81 o 
  -1   7   4      443.40      477.97      6.64 o 
   0   7   4       50.39       71.81      1.41 o 
   1   7   4      304.97      294.85      5.13 o 
   2   7   4       71.48       66.28      1.03 o 
   3   7   4      196.44      175.05      2.78 o 
   4   7   4      162.88      180.72      3.04 o 
   5   7   4      649.09      637.29      9.56 o 
   6   7   4      243.38      227.54      4.11 o 
   7   7   4      275.06      282.70      4.26 o 
   8   7   4      173.76      168.83      2.96 o 
   9   7   4      159.44      157.33      4.22 o 
  10   7   4       18.94       19.92      1.50 o 
  11   7   4        9.18        8.71      1.56 o 
  12   7   4       41.96       37.29      2.97 o 
  13   7   4        8.87       13.45      2.94 o 
 -13   8   4        0.11        0.02      0.66 o 
 -12   8   4       41.12       40.62      0.95 o 
 -11   8   4        0.25        0.60      0.76 o 
 -10   8   4        3.26        4.60      0.46 o 
  -9   8   4       16.19       17.76      0.72 o 
  -8   8   4        0.19       -0.42      0.42 o 
  -7   8   4       35.29       29.12      0.73 o 
  -6   8   4        0.93        1.17      0.30 o 
  -5   8   4      115.21      133.02      2.32 o 
  -4   8   4       51.72       43.92      0.66 o 
  -3   8   4       17.57       11.48      0.82 o 
  -2   8   4      344.94      350.61      4.49 o 
  -1   8   4       13.37       17.76      2.01 o 
   0   8   4      577.46      586.75      7.69 o 
   1   8   4       13.99       25.50      0.74 o 
   2   8   4       78.16       77.19      1.38 o 
   3   8   4      186.93      189.86      2.63 o 
   4   8   4       19.70       19.42      0.90 o 
   5   8   4       12.06        9.78      0.70 o 
   6   8   4      148.36      145.76      4.10 o 
   7   8   4      338.13      338.63      7.35 o 
   8   8   4      145.65      143.91      4.28 o 
   9   8   4       41.13       47.18      3.61 o 
  10   8   4      350.15      347.43      2.27 o 
  11   8   4       39.51       38.91      1.98 o 
  12   8   4       35.26       35.37      2.55 o 
  13   8   4       57.58       62.62      3.70 o 
 -12   9   4        0.04        0.85      0.49 o 
 -11   9   4       43.21       41.38      1.02 o 
 -10   9   4      178.90      171.76      4.34 o 
  -9   9   4       38.66       37.76      2.91 o 
  -8   9   4        8.67        7.00      0.55 o 
  -7   9   4       46.35       38.80      1.40 o 
  -6   9   4      272.35      270.44      5.75 o 
  -5   9   4       97.31       96.96      1.59 o 
  -4   9   4      179.04      168.38      2.96 o 
  -3   9   4      144.11      130.14      2.34 o 
  -2   9   4      216.56      211.56      3.09 o 
  -1   9   4      389.32      392.66      5.58 o 
   0   9   4       25.08       25.27      0.68 o 
   1   9   4       97.78       91.45      1.74 o 
   2   9   4      108.54      112.45      2.41 o 
   3   9   4       18.29       17.85      0.59 o 
   4   9   4        7.13        3.06      0.32 o 
   5   9   4       11.87       13.07      0.62 o 
   6   9   4       46.41       45.69      1.02 o 
   7   9   4       66.27       62.42      2.32 o 
   8   9   4       49.94       57.94      2.35 o 
   9   9   4        0.10        1.74      1.00 o 
  10   9   4       63.84       67.76      2.48 o 
  11   9   4       34.27       40.24      2.61 o 
  12   9   4        4.09        8.43      1.45 o 
 -12  10   4        6.07        4.41      0.57 o 
 -11  10   4        0.54        0.58      0.58 o 
 -10  10   4       30.80       32.86      1.03 o 
  -9  10   4        0.39        0.85      0.50 o 
  -8  10   4       33.19       30.02      1.42 o 
  -7  10   4       14.48       13.15      1.06 o 
  -6  10   4      101.47      109.01      1.92 o 
  -5  10   4       56.72       49.91      0.73 o 
  -4  10   4        4.71        4.69      0.37 o 
  -3  10   4        9.04        6.93      0.39 o 
  -2  10   4       14.40        8.98      0.50 o 
  -1  10   4       43.82       37.06      0.69 o 
   0  10   4       10.48        7.35      0.40 o 
   1  10   4       21.84       16.64      0.61 o 
   2  10   4       16.23       13.53      0.54 o 
   3  10   4       10.83        8.65      0.35 o 
   4  10   4        6.70        5.61      0.37 o 
   5  10   4       14.89       13.14      0.57 o 
   6  10   4      174.15      169.46      3.71 o 
   7  10   4       36.28       39.15      0.89 o 
   8  10   4        6.22        5.95      0.47 o 
   9  10   4       38.21       35.51      1.42 o 
  10  10   4       27.99       30.17      2.41 o 
  11  10   4       50.08       55.50      3.92 o 
  12  10   4        0.17        1.43      1.51 o 
 -11  11   4       23.84       21.03      1.72 o 
 -10  11   4       15.94       13.16      2.10 o 
  -9  11   4       19.59       20.15      1.23 o 
  -8  11   4        8.80        7.60      0.62 o 
  -7  11   4      129.33      121.21      3.07 o 
  -6  11   4        7.76        6.23      0.48 o 
  -5  11   4        0.02       -0.31      0.34 o 
  -4  11   4       69.86       62.81      1.16 o 
  -3  11   4       41.35       38.30      0.70 o 
  -2  11   4        3.56        0.81      0.34 o 
  -1  11   4       16.17       16.04      0.61 o 
   0  11   4       67.94       71.91      0.83 o 
   1  11   4        0.59        0.98      0.35 o 
   2  11   4        2.19        0.25      0.34 o 
   3  11   4       18.26       18.40      0.63 o 
   4  11   4      160.04      154.88      3.14 o 
   5  11   4      574.60      552.33     10.46 o 
   6  11   4      224.20      233.02      5.36 o 
   7  11   4       68.88       64.24      1.64 o 
   8  11   4       44.18       41.52      1.81 o 
   9  11   4       73.05       67.69      2.60 o 
  10  11   4       19.90       22.79      1.52 o 
  11  11   4        7.96        8.44      1.85 o 
 -10  12   4        0.93        0.71      0.55 o 
  -9  12   4        2.97        2.27      0.57 o 
  -8  12   4        8.05        8.11      0.99 o 
  -7  12   4       34.11       32.12      1.54 o 
  -6  12   4        8.55        6.52      0.61 o 
  -5  12   4       12.59       10.88      0.68 o 
  -4  12   4       11.33       11.83      0.62 o 
  -3  12   4        5.88        3.24      0.39 o 
  -2  12   4       51.82       47.51      0.77 o 
  -1  12   4       32.21       30.82      0.71 o 
   0  12   4      157.95      156.96      2.43 o 
   1  12   4        8.08        5.09      0.40 o 
   2  12   4       98.33       87.59      1.78 o 
   3  12   4        0.30        0.63      0.37 o 
   4  12   4      105.75      101.16      1.54 o 
   5  12   4       16.55       14.17      0.83 o 
   6  12   4      133.38      122.59      2.76 o 
   7  12   4       16.28       16.88      0.73 o 
   8  12   4        0.04        0.67      0.46 o 
   9  12   4      106.73       98.48      1.49 o 
  10  12   4       25.98       31.28      2.76 o 
  -9  13   4        2.71        3.44      0.61 o 
  -8  13   4       12.23       11.17      0.89 o 
  -7  13   4        0.01       -0.88      1.17 o 
  -6  13   4        9.17        9.56      0.67 o 
  -5  13   4        1.27       -0.20      0.44 o 
  -4  13   4       22.06       19.39      0.74 o 
  -3  13   4       14.68       14.88      0.66 o 
  -2  13   4       64.18       56.21      1.40 o 
  -1  13   4      162.08      166.24      2.28 o 
   0  13   4       32.21       31.35      0.99 o 
   1  13   4       52.25       44.93      1.00 o 
   2  13   4        3.37        3.48      0.41 o 
   3  13   4       14.53       12.30      0.65 o 
   4  13   4        0.12       -0.21      0.39 o 
   5  13   4        1.35        0.84      0.41 o 
   6  13   4        1.05        0.99      0.50 o 
   7  13   4        3.49        2.40      0.85 o 
   8  13   4       11.03       11.22      1.61 o 
   9  13   4        2.25        2.91      0.81 o 
  -8  14   4        0.37        0.59      0.59 o 
  -7  14   4       13.15       14.67      1.01 o 
  -6  14   4       62.33       66.59      1.65 o 
  -5  14   4       28.65       26.78      0.88 o 
  -4  14   4        0.10       -0.43      0.56 o 
  -3  14   4        4.29        2.99      0.43 o 
  -2  14   4        1.49        1.15      0.41 o 
  -1  14   4        2.10        2.54      0.43 o 
   0  14   4       61.97       65.07      0.91 o 
   1  14   4        0.80        0.52      0.40 o 
   2  14   4       19.83       19.70      0.71 o 
   3  14   4       12.68       12.08      1.06 o 
   4  14   4        9.00       11.17      0.87 o 
   5  14   4        5.89        5.10      0.50 o 
   6  14   4        6.94        8.87      0.61 o 
   7  14   4       38.76       40.10      1.55 o 
   8  14   4        6.68        6.52      3.04 o 
  -7  15   4        5.09        2.03      0.65 o 
  -6  15   4       37.33       41.97      1.77 o 
  -5  15   4        0.00        0.76      0.70 o 
  -4  15   4       23.49       28.01      1.00 o 
  -3  15   4       29.53       35.61      0.82 o 
  -2  15   4        2.96        5.62      0.48 o 
  -1  15   4       52.77       49.95      0.96 o 
   0  15   4        1.98        2.87      0.45 o 
   1  15   4        0.09        0.73      0.43 o 
   2  15   4        0.76        1.62      0.44 o 
   3  15   4       29.62       27.63      0.79 o 
   4  15   4       63.20       59.37      1.24 o 
   5  15   4      219.98      223.44      5.71 o 
   6  15   4      113.63      105.00      2.80 o 
   7  15   4       12.23       10.62      0.92 o 
  -5  16   4       23.11       19.74      0.91 o 
  -4  16   4        0.02        0.24      0.52 o 
  -3  16   4        6.25        8.46      0.54 o 
  -2  16   4       43.56       47.56      1.15 o 
  -1  16   4        1.08        1.74      0.47 o 
   0  16   4        0.44        0.05      0.45 o 
   1  16   4        9.06        9.04      0.55 o 
   2  16   4        0.16        0.09      0.45 o 
   3  16   4       12.48       13.82      0.75 o 
   4  16   4       48.60       48.13      1.28 o 
   5  16   4        7.48        6.79      0.64 o 
  -1  17   4        4.07        4.18      0.52 o 
   0  17   4        2.12        4.16      0.61 o 
   1  17   4      132.91      145.80      3.47 o 
 -13   1   5        0.60        0.52      0.39 o 
 -12   1   5      146.62      156.50      1.71 o 
 -11   1   5       93.86       89.68      0.78 o 
 -10   1   5        0.71        1.71      0.72 o 
  -9   1   5       58.93       74.51      1.86 o 
  -8   1   5       72.40       71.50      0.60 o 
  -7   1   5       34.31       40.39      0.57 o 
  -6   1   5       75.51       79.60      0.57 o 
  -5   1   5        0.50        0.61      0.21 o 
  -4   1   5       13.48       20.48      0.88 o 
  -3   1   5      149.00      148.59      0.78 o 
  -2   1   5       43.76       48.02      0.93 o 
  -1   1   5       29.52       40.28      0.54 o 
   0   1   5       27.41       34.74      0.74 o 
   1   1   5      924.80      962.51      4.30 o 
   2   1   5       79.13       77.68      0.43 o 
   3   1   5      311.65      374.96      0.87 o 
   4   1   5      366.40      363.47      0.99 o 
   5   1   5        7.41        6.62      0.30 o 
   6   1   5       64.43       74.68      0.59 o 
   7   1   5      453.36      461.19      5.02 o 
   8   1   5       35.38       33.71      0.88 o 
   9   1   5      184.33      172.07      4.53 o 
  10   1   5      111.03       99.35      1.59 o 
  11   1   5       82.89       78.67      1.08 o 
  12   1   5        0.08        1.12      0.56 o 
  13   1   5       22.25       24.27      0.90 o 
  14   1   5       75.10       77.04      3.58 o 
 -13   2   5       30.59       38.58      2.03 o 
 -12   2   5        6.83        4.74      1.49 o 
 -11   2   5      125.32      132.74      1.54 o 
 -10   2   5       69.22       74.53      3.08 o 
  -9   2   5        5.13        9.55      2.20 o 
  -8   2   5      541.49      499.54      8.85 o 
  -7   2   5        9.24       14.14      0.43 o 
  -6   2   5        0.76        1.91      0.23 o 
  -5   2   5      180.09      210.37      3.30 o 
  -4   2   5      100.21       87.13      1.52 o 
  -3   2   5      349.78      314.49      1.99 o 
  -2   2   5       40.70       42.51      0.63 o 
  -1   2   5       64.06       61.65      0.51 o 
   0   2   5       47.25       45.39      0.55 o 
   1   2   5       21.65       20.29      0.50 o 
   2   2   5      213.89      230.71      0.87 o 
   3   2   5       24.14       28.40      0.41 o 
   4   2   5      148.78      118.62      1.32 o 
   5   2   5       10.33       10.43      0.43 o 
   6   2   5        7.25        4.12      0.29 o 
   7   2   5      906.24      916.58     10.85 o 
   8   2   5      284.12      294.10      4.66 o 
   9   2   5        7.90        5.21      0.40 o 
  10   2   5      103.25      100.39      2.87 o 
  11   2   5        2.60        1.87      0.65 o 
  12   2   5       14.36       13.29      1.67 o 
  13   2   5        2.24        3.72      1.68 o 
  14   2   5       15.84       18.55      2.19 o 
 -13   3   5       22.68       23.92      1.59 o 
 -12   3   5       27.84       27.11      0.76 o 
 -11   3   5       17.95       17.85      1.28 o 
 -10   3   5       24.50       25.57      2.96 o 
  -9   3   5        2.36        8.05      3.71 o 
  -8   3   5      101.40      102.04      4.15 o 
  -7   3   5      425.20      394.88      2.19 o 
  -6   3   5       10.33       11.64      0.58 o 
  -5   3   5      150.24      137.83      0.93 o 
  -4   3   5      330.66      328.55      1.04 o 
  -3   3   5        2.91        3.53      0.43 o 
  -2   3   5      238.57      222.39      2.11 o 
  -1   3   5       23.95       25.44      0.50 o 
   0   3   5      155.45      170.60      1.81 o 
   1   3   5       96.63       95.14      1.66 o 
   2   3   5      549.30      544.64      3.18 o 
   3   3   5      132.47      140.21      1.19 o 
   4   3   5       80.88       94.27      1.21 o 
   5   3   5      255.18      239.79      1.75 o 
   6   3   5      161.06      155.39      1.24 o 
   7   3   5        1.52        0.31      0.54 o 
   8   3   5      689.86      668.59      9.62 o 
   9   3   5      182.99      184.38      3.10 o 
  10   3   5        1.96        2.03      0.50 o 
  11   3   5        2.30        0.25      0.49 o 
  12   3   5       16.51       20.09      1.78 o 
  13   3   5       49.34       53.40      1.51 o 
 -13   4   5        0.87        0.07      0.62 o 
 -12   4   5       62.72       62.03      1.04 o 
 -11   4   5        1.59        0.59      0.80 o 
 -10   4   5        6.48        5.56      0.65 o 
  -9   4   5        9.59       12.91      3.13 o 
  -8   4   5        0.13        3.91      2.83 o 
  -7   4   5       41.52       41.72      1.08 o 
  -6   4   5      188.78      187.58      3.29 o 
  -5   4   5        0.02        1.14      0.27 o 
  -4   4   5      287.21      295.37      1.24 o 
  -3   4   5      497.13      473.61      4.13 o 
  -2   4   5       42.77       34.67      0.70 o 
  -1   4   5       85.77       92.25      1.12 o 
   0   4   5       15.29       14.84      0.52 o 
   1   4   5       67.19       65.70      1.24 o 
   2   4   5      376.07      395.15      2.80 o 
   3   4   5        0.03       -0.19      0.29 o 
   4   4   5       43.01       33.12      1.06 o 
   5   4   5        0.90       -0.10      0.35 o 
   6   4   5        3.83        3.18      0.30 o 
   7   4   5      106.00      100.03      1.85 o 
   8   4   5      298.03      296.29      5.00 o 
   9   4   5      109.28      107.31      2.82 o 
  10   4   5      103.76      104.36      1.17 o 
  11   4   5       11.27        8.27      0.77 o 
  12   4   5       73.26       73.49      1.13 o 
  13   4   5        3.62        5.64      2.29 o 
 -13   5   5        6.81        5.46      1.25 o 
 -12   5   5       13.85       14.27      1.81 o 
 -11   5   5       16.09       16.18      1.76 o 
 -10   5   5        1.72        2.15      0.43 o 
  -9   5   5       88.98       89.27      3.52 o 
  -8   5   5        1.83        1.88      0.55 o 
  -7   5   5       22.34       18.52      0.62 o 
  -6   5   5       16.18       15.67      0.58 o 
  -5   5   5       23.41       20.82      0.67 o 
  -4   5   5        0.16       -0.26      0.26 o 
  -3   5   5      156.60      153.42      1.99 o 
  -2   5   5       51.69       54.50      0.73 o 
  -1   5   5      495.17      484.14      5.28 o 
   0   5   5      252.81      233.41      2.15 o 
   1   5   5       93.99       83.13      1.27 o 
   2   5   5        7.72        4.84      0.26 o 
   3   5   5        3.66        1.66      0.37 o 
   4   5   5      323.16      310.58      2.68 o 
   5   5   5       79.70       78.97      1.30 o 
   6   5   5      145.63      159.34      1.34 o 
   7   5   5      576.69      581.98      6.86 o 
   8   5   5       28.84       32.91      1.19 o 
   9   5   5       18.13       20.30      1.10 o 
  10   5   5       62.14       61.98      1.05 o 
  11   5   5       15.64       19.05      1.60 o 
  12   5   5       11.18       12.13      2.56 o 
  13   5   5       14.66       16.40      5.27 o 
 -13   6   5        4.08        5.02      0.76 o 
 -12   6   5        0.50        0.74      0.54 o 
 -11   6   5       28.01       30.58      1.11 o 
 -10   6   5        0.01       -0.35      0.75 o 
  -9   6   5        8.36        6.96      0.50 o 
  -8   6   5       21.24       20.23      1.03 o 
  -7   6   5        2.12        1.46      0.34 o 
  -6   6   5      144.36      129.22      1.27 o 
  -5   6   5        0.09        0.49      0.29 o 
  -4   6   5      328.86      302.90      3.85 o 
  -3   6   5       90.99       78.10      1.63 o 
  -2   6   5       34.41       36.94      0.83 o 
  -1   6   5      239.51      244.72      3.57 o 
   0   6   5       84.56       72.16      0.86 o 
   1   6   5       71.36       78.66      0.86 o 
   2   6   5        0.40        3.11      0.27 o 
   3   6   5      117.69      112.44      1.55 o 
   4   6   5      204.49      214.68      2.81 o 
   5   6   5      109.21       91.75      1.79 o 
   6   6   5      452.60      463.24      7.66 o 
   7   6   5        3.45        4.16      0.46 o 
   8   6   5      174.14      180.65      2.39 o 
   9   6   5      183.48      184.20      1.42 o 
  10   6   5        0.68        1.00      0.52 o 
  11   6   5       40.01       37.56      2.43 o 
  12   6   5        0.09        1.23      2.39 o 
  13   6   5        1.21        4.33      4.69 o 
 -12   7   5        0.10       -0.20      0.45 o 
 -11   7   5        0.30        0.80      0.45 o 
 -10   7   5        1.85        1.64      0.46 o 
  -9   7   5        0.02       -0.25      0.43 o 
  -8   7   5        5.73        6.14      0.52 o 
  -7   7   5       12.87       14.41      0.65 o 
  -6   7   5       39.99       36.17      0.70 o 
  -5   7   5      134.10      128.05      1.48 o 
  -4   7   5       88.79       99.63      1.87 o 
  -3   7   5       93.74       96.69      2.55 o 
  -2   7   5        0.20        0.64      0.47 o 
  -1   7   5      114.65      126.64      3.56 o 
   0   7   5      479.55      512.12      7.28 o 
   1   7   5       29.17       26.53      0.61 o 
   2   7   5       27.13       26.11      0.73 o 
   3   7   5      309.47      310.13      4.43 o 
   4   7   5      327.01      334.35      4.25 o 
   5   7   5        5.48        5.58      0.65 o 
   6   7   5       24.86       24.36      2.15 o 
   7   7   5        0.97        1.61      0.37 o 
   8   7   5      187.76      194.90      5.39 o 
   9   7   5       58.18       62.55      4.19 o 
  10   7   5        9.13        9.03      1.97 o 
  11   7   5        4.81        2.41      2.12 o 
  12   7   5        9.49       13.38      3.89 o 
 -12   8   5       80.10       79.17      3.93 o 
 -11   8   5       23.69       20.25      0.91 o 
 -10   8   5       32.64       31.15      1.02 o 
  -9   8   5       15.51       16.69      0.86 o 
  -8   8   5      142.04      137.01      3.61 o 
  -7   8   5      294.90      281.80      5.61 o 
  -6   8   5       79.10       74.83      0.98 o 
  -5   8   5      144.89      127.94      2.55 o 
  -4   8   5      502.50      484.41      8.22 o 
  -3   8   5      515.32      489.90     11.05 o 
  -2   8   5       34.93       37.13      1.21 o 
  -1   8   5      392.47      394.32      7.08 o 
   0   8   5      294.07      291.48      4.26 o 
   1   8   5      193.20      186.46      2.18 o 
   2   8   5       10.42        8.34      0.96 o 
   3   8   5      289.87      298.10      3.67 o 
   4   8   5       88.74       85.22      1.49 o 
   5   8   5       39.19       45.96      1.41 o 
   6   8   5        9.20        9.45      1.17 o 
   7   8   5      329.00      327.47      6.48 o 
   8   8   5       67.41       73.21      2.77 o 
   9   8   5       79.24       83.16      2.09 o 
  10   8   5        8.07       14.32      3.53 o 
  11   8   5       61.07       62.53      2.59 o 
  12   8   5       85.63       92.45      3.52 o 
 -11   9   5        0.53        1.00      0.51 o 
 -10   9   5       60.02       64.81      3.82 o 
  -9   9   5       34.17       31.39      0.98 o 
  -8   9   5       65.94       74.23      2.13 o 
  -7   9   5      223.40      238.89      8.29 o 
  -6   9   5       47.97       48.34      1.85 o 
  -5   9   5        1.25        1.12      0.34 o 
  -4   9   5      181.97      212.86      4.10 o 
  -3   9   5       75.26       85.72      1.27 o 
  -2   9   5        5.61        5.65      0.44 o 
  -1   9   5        6.50        3.53      0.50 o 
   0   9   5       21.01       21.77      1.16 o 
   1   9   5       18.50       21.21      0.97 o 
   2   9   5       39.22       39.63      1.26 o 
   3   9   5       86.91       88.55      1.98 o 
   4   9   5       80.33       81.44      1.73 o 
   5   9   5        7.45        9.51      0.47 o 
   6   9   5      301.54      305.32      5.20 o 
   7   9   5      101.16      104.97      2.24 o 
   8   9   5       10.53        9.24      1.07 o 
   9   9   5        0.14        1.62      2.64 o 
  10   9   5        1.00        2.51      2.69 o 
  11   9   5       13.91       17.25      5.18 o 
 -11  10   5       81.02       74.86      3.84 o 
 -10  10   5      163.03      167.68      9.18 o 
  -9  10   5       36.28       39.73      1.85 o 
  -8  10   5      212.33      202.91      8.53 o 
  -7  10   5      197.24      194.16      4.47 o 
  -6  10   5       10.49       14.78      0.77 o 
  -5  10   5      133.68      125.44      3.33 o 
  -4  10   5       93.79       73.66      1.45 o 
  -3  10   5        9.58        6.92      0.41 o 
  -2  10   5       50.21       47.54      0.88 o 
  -1  10   5       23.62       14.73      1.05 o 
   0  10   5      222.78      206.08      2.71 o 
   1  10   5        9.12       12.42      1.60 o 
   2  10   5      138.93      131.06      1.49 o 
   3  10   5        8.46        7.49      0.39 o 
   4  10   5        6.04        4.39      0.44 o 
   5  10   5       54.44       54.21      1.24 o 
   6  10   5       41.18       38.69      0.82 o 
   7  10   5        1.08        1.48      0.42 o 
   8  10   5        5.23        5.25      0.58 o 
   9  10   5       80.15       76.63      2.25 o 
  10  10   5       39.46       40.46      2.16 o 
  11  10   5       13.61       17.14      3.04 o 
 -10  11   5        0.13        1.33      0.56 o 
  -9  11   5        8.09        9.40      1.68 o 
  -8  11   5        0.07        0.60      0.53 o 
  -7  11   5        6.91        5.82      0.85 o 
  -6  11   5        8.67        8.71      0.53 o 
  -5  11   5      108.78      101.69      2.21 o 
  -4  11   5       11.67        8.98      0.52 o 
  -3  11   5        0.09        0.29      0.35 o 
  -2  11   5       87.81       77.33      1.20 o 
  -1  11   5        9.03        4.33      0.40 o 
   0  11   5       20.60       11.22      0.57 o 
   1  11   5        0.14        0.52      0.36 o 
   2  11   5       23.39       21.29      0.79 o 
   3  11   5      178.03      160.62      1.78 o 
   4  11   5        9.59        6.34      0.43 o 
   5  11   5       22.56       24.40      1.37 o 
   6  11   5      116.37      110.53      2.53 o 
   7  11   5        5.00        5.10      0.51 o 
   8  11   5        2.93        1.93      0.48 o 
   9  11   5        1.43        1.55      1.20 o 
  10  11   5        3.27        4.87      2.10 o 
  -9  12   5        7.48        8.47      1.05 o 
  -8  12   5        0.02       -0.42      0.54 o 
  -7  12   5       12.79        9.10      0.68 o 
  -6  12   5       43.29       43.53      1.92 o 
  -5  12   5        9.19       10.26      0.62 o 
  -4  12   5       70.46       64.83      1.38 o 
  -3  12   5       50.45       47.38      1.19 o 
  -2  12   5        6.72        5.93      0.44 o 
  -1  12   5       10.34        8.49      0.47 o 
   0  12   5       16.39       12.90      0.64 o 
   1  12   5        0.38        0.06      0.38 o 
   2  12   5        1.83        1.59      0.40 o 
   3  12   5        9.67       10.17      0.67 o 
   4  12   5       20.52       18.85      0.71 o 
   5  12   5       50.78       55.53      1.82 o 
   6  12   5      253.43      262.70      7.52 o 
   7  12   5        1.71        1.02      0.49 o 
   8  12   5        4.45        4.18      0.64 o 
   9  12   5        4.78        4.82      1.03 o 
  -8  13   5        3.47        3.46      0.63 o 
  -7  13   5        0.53        0.03      0.56 o 
  -6  13   5       14.23       12.84      0.82 o 
  -5  13   5       13.06       12.32      0.72 o 
  -4  13   5        8.43        6.66      0.47 o 
  -3  13   5       19.79       18.48      0.70 o 
  -2  13   5        0.20       -0.39      0.39 o 
  -1  13   5        7.10        4.17      0.44 o 
   0  13   5       17.55       12.16      0.89 o 
   1  13   5        1.34        1.60      0.53 o 
   2  13   5       13.28       11.66      0.67 o 
   3  13   5       22.60       17.85      0.72 o 
   4  13   5       36.82       44.72      1.28 o 
   5  13   5      140.30      141.11      3.59 o 
   6  13   5       88.30       83.56      3.07 o 
   7  13   5        0.70       -0.17      0.88 o 
   8  13   5        9.12        6.36      0.75 o 
  -7  14   5        1.35        0.72      0.62 o 
  -6  14   5        3.43        3.50      0.72 o 
  -5  14   5        2.49        2.29      0.52 o 
  -4  14   5        7.81        6.77      0.64 o 
  -3  14   5        0.21        0.14      0.41 o 
  -2  14   5       13.09        9.48      0.51 o 
  -1  14   5        9.14        8.67      0.51 o 
   0  14   5        4.40        4.21      0.46 o 
   1  14   5       19.44       19.23      1.05 o 
   2  14   5        3.33        3.01      0.45 o 
   3  14   5       47.77       44.54      1.13 o 
   4  14   5       16.84       16.15      0.75 o 
   5  14   5        5.07        5.00      0.50 o 
   6  14   5        1.79        1.74      0.55 o 
   7  14   5        7.92        8.05      1.01 o 
  -5  15   5        1.01       -0.11      0.52 o 
  -4  15   5        9.48        9.70      0.69 o 
  -3  15   5       21.42       19.16      0.87 o 
  -2  15   5        0.45       -0.05      0.44 o 
  -1  15   5       17.29       15.11      0.74 o 
   0  15   5        0.46       -0.30      0.44 o 
   1  15   5        1.35        0.68      0.46 o 
   2  15   5        1.96        0.84      0.46 o 
   3  15   5        1.08        1.42      0.47 o 
   4  15   5       13.47       12.93      1.02 o 
   5  15   5       16.61       18.74      1.80 o 
  -3  16   5       13.19       11.14      0.68 o 
  -2  16   5        3.59        3.19      0.51 o 
  -1  16   5        1.36        1.15      0.49 o 
   0  16   5        2.64        2.77      0.51 o 
   1  16   5        0.26       -0.46      0.46 o 
   2  16   5       12.89       12.97      0.73 o 
   3  16   5        0.00        1.00      0.49 o 
 -13   0   6      353.28      394.35      6.61 o 
 -12   0   6        0.01        0.35      1.35 o 
 -11   0   6       18.14       21.39      1.19 o 
 -10   0   6       14.72       12.27      1.11 o 
  -9   0   6       21.31       15.77      3.12 o 
  -8   0   6       55.66       49.11      1.03 o 
  -7   0   6      184.58      189.31      2.87 o 
  -6   0   6       25.34       28.11      0.79 o 
  -5   0   6       60.61       63.43      1.06 o 
  -4   0   6       27.08       21.10      0.81 o 
  -3   0   6      282.47      290.02      3.07 o 
  -2   0   6      395.63      362.63      7.84 o 
  -1   0   6     1051.47      975.71     11.52 o 
   0   0   6     1035.24     1029.01      2.72 o 
   1   0   6        5.03       11.26      1.16 o 
   2   0   6       60.28       56.75      0.79 o 
   3   0   6      115.19      137.96      0.72 o 
   4   0   6        4.91        5.78      0.38 o 
   5   0   6       87.43       68.88      1.74 o 
   6   0   6       40.51       29.68      0.77 o 
   7   0   6       76.15       61.58      1.30 o 
   8   0   6       15.54       11.85      0.57 o 
   9   0   6       99.89       92.35      1.61 o 
  10   0   6       26.01       23.52      1.07 o 
  11   0   6        0.85        0.50      0.63 o 
  12   0   6        9.04       11.27      1.06 o 
  13   0   6        2.42        0.92      0.75 o 
 -13   1   6       52.57       54.19      2.15 o 
 -12   1   6       32.00       34.66      0.97 o 
 -11   1   6       16.17       19.28      0.62 o 
 -10   1   6      113.11      115.67      1.09 o 
  -9   1   6       99.97       89.74      0.90 o 
  -8   1   6       67.73       54.93      0.68 o 
  -7   1   6       81.49       58.33      0.67 o 
  -6   1   6      189.34      153.06      1.13 o 
  -5   1   6        0.05       -0.26      0.26 o 
  -4   1   6       22.51       16.18      0.50 o 
  -3   1   6       19.23       12.30      0.64 o 
  -2   1   6      335.27      336.37      3.59 o 
  -1   1   6      352.40      339.21      1.74 o 
   0   1   6       49.64       48.77      1.36 o 
   1   1   6       56.93       48.32      0.63 o 
   2   1   6      184.63      180.60      0.92 o 
   3   1   6        5.09        6.03      0.27 o 
   4   1   6       17.82       11.19      0.43 o 
   5   1   6       93.43       77.66      0.84 o 
   6   1   6       76.91       72.44      0.61 o 
   7   1   6        2.51        2.40      0.28 o 
   8   1   6       46.11       42.61      0.64 o 
   9   1   6       36.67       36.12      0.86 o 
  10   1   6        4.76        3.51      0.42 o 
  11   1   6        2.33        2.75      0.41 o 
  12   1   6        8.69        7.72      0.64 o 
  13   1   6       10.52        8.32      1.54 o 
 -13   2   6       39.46       33.40      3.27 o 
 -12   2   6       91.70       91.72      1.26 o 
 -11   2   6       10.25       12.17      1.37 o 
 -10   2   6       64.88       69.73      1.19 o 
  -9   2   6      308.74      317.32      4.37 o 
  -8   2   6       36.39       39.12      0.64 o 
  -7   2   6       34.58       30.98      0.54 o 
  -6   2   6      103.06      112.30      0.80 o 
  -5   2   6      242.54      225.39      2.55 o 
  -4   2   6       14.16       13.71      0.49 o 
  -3   2   6        2.78        5.46      1.63 o 
  -2   2   6      160.11      148.04      1.48 o 
  -1   2   6      324.90      305.72      1.23 o 
   0   2   6       53.96       44.91      0.79 o 
   1   2   6       73.96       67.60      1.15 o 
   2   2   6        1.30        1.68      0.45 o 
   3   2   6       38.95       40.73      1.29 o 
   4   2   6       13.94       14.57      0.58 o 
   5   2   6       18.48       15.59      0.49 o 
   6   2   6       20.05       21.78      0.79 o 
   7   2   6       14.75        9.85      0.45 o 
   8   2   6        8.30        7.87      0.38 o 
   9   2   6       11.46        9.48      0.65 o 
  10   2   6        3.26        2.51      0.53 o 
  11   2   6        1.90        1.72      0.73 o 
  12   2   6        0.26        0.76      0.59 o 
  13   2   6        0.33        1.74      2.76 o 
 -13   3   6       53.17       47.64      5.45 o 
 -12   3   6       22.19       20.55      1.78 o 
 -11   3   6        7.96        7.63      0.89 o 
 -10   3   6       85.44       91.98      1.80 o 
  -9   3   6      306.46      293.51      3.62 o 
  -8   3   6       25.21       30.20      0.75 o 
  -7   3   6       14.27       10.52      0.54 o 
  -6   3   6      942.95      909.76     17.63 o 
  -5   3   6      102.73      110.08      2.93 o 
  -4   3   6       48.92       49.16      2.20 o 
  -3   3   6       63.52       62.34      1.39 o 
  -2   3   6      781.72      739.43      5.78 o 
  -1   3   6       12.74       11.51      0.48 o 
   0   3   6       98.08       91.83      0.84 o 
   1   3   6      344.49      336.40      2.24 o 
   2   3   6       84.45       78.05      1.09 o 
   3   3   6        2.36        1.86      0.67 o 
   4   3   6      126.44      125.88      2.53 o 
   5   3   6        0.50        0.32      0.33 o 
   6   3   6       15.49       15.11      0.52 o 
   7   3   6       63.52       58.81      1.16 o 
   8   3   6        0.62        0.55      0.63 o 
   9   3   6       53.95       52.27      0.99 o 
  10   3   6       35.13       36.06      0.94 o 
  11   3   6       48.63       43.90      1.00 o 
  12   3   6        4.87        6.66      2.38 o 
  13   3   6       62.40       60.45      4.01 o 
 -12   4   6       80.97       94.74      3.28 o 
 -11   4   6        6.85       10.09      0.98 o 
 -10   4   6        2.16        1.22      0.64 o 
  -9   4   6       51.99       52.14      1.54 o 
  -8   4   6       64.49       67.17      1.05 o 
  -7   4   6       20.15       24.90      0.69 o 
  -6   4   6      103.97       97.66      0.95 o 
  -5   4   6      217.31      221.66      2.97 o 
  -4   4   6      295.50      277.19      4.43 o 
  -3   4   6      512.82      487.58      3.90 o 
  -2   4   6        1.25        5.31      3.60 o 
  -1   4   6     1653.02     1569.93     10.01 o 
   0   4   6      143.65      137.23      1.44 o 
   1   4   6       20.27       19.09      0.92 o 
   2   4   6      415.78      409.34      2.58 o 
   3   4   6      190.77      169.81      2.10 o 
   4   4   6        0.70        0.72      0.68 o 
   5   4   6      187.90      189.71      2.59 o 
   6   4   6      147.96      140.07      1.75 o 
   7   4   6       61.36       54.77      1.06 o 
   8   4   6        3.07        4.85      0.35 o 
   9   4   6      252.57      244.67      2.48 o 
  10   4   6       20.66       24.62      1.49 o 
  11   4   6        9.37        8.52      2.81 o 
  12   4   6        8.54        9.97      3.80 o 
 -12   5   6        2.74        1.90      0.48 o 
 -11   5   6       19.48       22.92      0.75 o 
 -10   5   6       16.32       16.17      1.35 o 
  -9   5   6       11.85       11.47      0.79 o 
  -8   5   6      159.37      147.46      1.36 o 
  -7   5   6      206.55      183.27      3.36 o 
  -6   5   6       26.93       34.85      0.74 o 
  -5   5   6      176.37      151.65      1.47 o 
  -4   5   6        5.20        6.45      0.35 o 
  -3   5   6      430.42      403.61      3.91 o 
  -2   5   6       25.48       22.74      1.28 o 
  -1   5   6      350.78      326.60      4.71 o 
   0   5   6        2.91        3.97      0.41 o 
   1   5   6      402.74      406.82      2.22 o 
   2   5   6       92.30       94.95      1.99 o 
   3   5   6       28.13       30.88      2.45 o 
   4   5   6       28.92       28.57      2.07 o 
   5   5   6       59.84       59.47      1.36 o 
   6   5   6      169.89      172.90      2.20 o 
   7   5   6      113.00      116.75      2.33 o 
   8   5   6       22.95       24.97      0.64 o 
   9   5   6        6.82       10.12      3.05 o 
  10   5   6       85.92       88.35      3.05 o 
  11   5   6       51.17       53.86      2.54 o 
  12   5   6       11.78       16.72      5.69 o 
 -12   6   6        9.94        9.12      0.59 o 
 -11   6   6        3.43        2.22      0.50 o 
 -10   6   6        7.10        8.59      0.66 o 
  -9   6   6       59.28       57.51      1.43 o 
  -8   6   6       69.46       69.54      1.11 o 
  -7   6   6       57.01       51.16      1.00 o 
  -6   6   6       40.46       35.18      0.76 o 
  -5   6   6        0.02        0.19      0.30 o 
  -4   6   6      261.54      249.76      2.88 o 
  -3   6   6      104.02       94.35      1.08 o 
  -2   6   6      221.00      204.61      3.11 o 
  -1   6   6       50.36       47.65      2.28 o 
   0   6   6      523.65      512.64      4.17 o 
   1   6   6      208.55      203.45      4.25 o 
   2   6   6     1272.32     1259.98     11.79 o 
   3   6   6      814.13      785.83      6.79 o 
   4   6   6       11.28       18.20      0.77 o 
   5   6   6      737.21      733.66      7.90 o 
   6   6   6     1101.81     1104.56     15.24 o 
   7   6   6       22.85       28.92      1.37 o 
   8   6   6       12.86       18.95      1.68 o 
   9   6   6      167.31      166.34      1.80 o 
  10   6   6      244.60      241.17      3.25 o 
  11   6   6        3.31        9.69      6.17 o 
  12   6   6       32.62       34.21      5.92 o 
 -11   7   6       44.68       52.77      2.07 o 
 -10   7   6        7.88        6.18      0.80 o 
  -9   7   6       19.65       16.03      0.87 o 
  -8   7   6       21.84       23.82      1.03 o 
  -7   7   6       42.69       39.35      1.12 o 
  -6   7   6      196.05      195.02      1.92 o 
  -5   7   6        2.40        4.32      0.42 o 
  -4   7   6      126.92      109.56      0.90 o 
  -3   7   6        0.01       -0.15      0.31 o 
  -2   7   6      138.69      128.07      1.72 o 
  -1   7   6      159.55      160.55      2.86 o 
   0   7   6      672.28      644.41      6.86 o 
   1   7   6      371.73      371.57      4.38 o 
   2   7   6      210.09      211.39      3.99 o 
   3   7   6      107.98      108.96      2.63 o 
   4   7   6       14.04       11.96      1.29 o 
   5   7   6       29.76       31.48      2.57 o 
   6   7   6        0.05        2.41      1.40 o 
   7   7   6        2.14        3.36      0.94 o 
   8   7   6       30.38       29.57      2.52 o 
   9   7   6        2.84        6.29      3.07 o 
  10   7   6       11.11       14.92      7.02 o 
  11   7   6       22.31       26.06      7.99 o 
 -11   8   6       53.04       62.75      1.18 o 
 -10   8   6       29.79       36.61      1.54 o 
  -9   8   6       55.68       54.52      1.43 o 
  -8   8   6        5.24        4.74      0.67 o 
  -7   8   6        9.38        8.53      0.68 o 
  -6   8   6       23.26       30.36      0.80 o 
  -5   8   6      124.27      118.71      1.21 o 
  -4   8   6        0.59        1.35      0.41 o 
  -3   8   6       86.95       83.79      1.19 o 
  -2   8   6      605.76      603.76     13.71 o 
  -1   8   6       27.97       31.60      1.51 o 
   0   8   6       42.47       48.13      2.43 o 
   1   8   6      400.58      411.88      1.72 o 
   2   8   6        6.65        4.43      0.34 o 
   3   8   6        8.97        9.84      0.46 o 
   4   8   6        9.10        9.11      0.66 o 
   5   8   6        0.24       -0.16      0.44 o 
   6   8   6       27.20       27.73      0.89 o 
   7   8   6       92.24       87.73      2.84 o 
   8   8   6       19.01       20.35      2.83 o 
   9   8   6       30.39       33.29      7.24 o 
  10   8   6       20.38       22.03      6.13 o 
  11   8   6        0.14        2.28      5.26 o 
 -10   9   6       77.40       77.36      4.10 o 
  -9   9   6        0.82        1.49      0.54 o 
  -8   9   6       42.21       38.70      1.05 o 
  -7   9   6       25.06       21.89      0.94 o 
  -6   9   6        0.01        0.94      0.42 o 
  -5   9   6       98.00       94.98      1.64 o 
  -4   9   6      103.99      104.82      1.86 o 
  -3   9   6       60.23       58.01      1.19 o 
  -2   9   6       42.36       36.66      1.77 o 
  -1   9   6       79.80       72.80      2.00 o 
   0   9   6        0.20       -0.17      0.45 o 
   1   9   6        2.05        1.03      0.32 o 
   2   9   6        0.00       -0.25      0.30 o 
   3   9   6       36.29       36.61      2.14 o 
   4   9   6      121.04      120.75      2.78 o 
   5   9   6        5.11        4.72      0.64 o 
   6   9   6       23.95       24.31      0.84 o 
   7   9   6        1.93        1.79      0.52 o 
   8   9   6        5.15        4.79      0.59 o 
   9   9   6        0.08        0.49      2.66 o 
  10   9   6        6.06        7.68      4.15 o 
 -10  10   6        1.53        1.30      0.56 o 
  -9  10   6       27.06       28.12      1.07 o 
  -8  10   6        0.82        2.04      0.56 o 
  -7  10   6        2.09        2.06      0.54 o 
  -6  10   6        9.87        8.32      1.30 o 
  -5  10   6      194.35      202.32      3.31 o 
  -4  10   6       44.25       45.46      1.30 o 
  -3  10   6       31.26       29.64      0.78 o 
  -2  10   6        5.83        5.33      0.42 o 
  -1  10   6       46.86       53.20      1.45 o 
   0  10   6       20.11       22.93      1.13 o 
   1  10   6      168.94      166.97      1.52 o 
   2  10   6        2.81        3.09      0.47 o 
   3  10   6       15.12       16.38      0.78 o 
   4  10   6        1.74        1.32      0.43 o 
   5  10   6        0.39        0.33      0.48 o 
   6  10   6       50.49       50.00      0.89 o 
   7  10   6        3.39        3.79      0.58 o 
   8  10   6        0.30        0.20      0.55 o 
   9  10   6        6.55        8.10      2.57 o 
  10  10   6        8.45       10.54      2.75 o 
  -9  11   6       11.19        9.41      0.70 o 
  -8  11   6       19.28       17.56      0.99 o 
  -7  11   6        0.10        0.10      0.54 o 
  -6  11   6        0.19        1.04      0.46 o 
  -5  11   6       70.04       64.53      1.53 o 
  -4  11   6       12.47       12.18      1.01 o 
  -3  11   6       41.74       46.70      1.03 o 
  -2  11   6        0.46        0.42      0.39 o 
  -1  11   6       20.87       18.51      0.73 o 
   0  11   6       57.95       58.52      0.89 o 
   1  11   6      140.26      150.87      2.23 o 
   2  11   6       59.35       54.54      1.02 o 
   3  11   6        4.73        4.76      0.51 o 
   4  11   6        5.44        5.49      0.52 o 
   5  11   6        2.36        2.53      0.65 o 
   6  11   6        3.27        3.01      0.48 o 
   7  11   6        8.81        8.79      0.67 o 
   8  11   6        9.36        9.47      1.22 o 
   9  11   6        0.03        0.99      1.78 o 
  -8  12   6        0.00       -0.11      0.57 o 
  -7  12   6        2.14        1.23      0.59 o 
  -6  12   6        0.02        0.30      0.47 o 
  -5  12   6       99.83       90.28      2.61 o 
  -4  12   6       10.34       12.80      0.70 o 
  -3  12   6        8.55       13.17      0.70 o 
  -2  12   6      138.74      135.78      2.31 o 
  -1  12   6       15.39       16.97      0.72 o 
   0  12   6        4.21        5.88      0.47 o 
   1  12   6      107.35      107.85      1.65 o 
   2  12   6        5.56        7.29      0.49 o 
   3  12   6       42.22       43.69      1.29 o 
   4  12   6       24.19       22.90      0.76 o 
   5  12   6       15.06       13.48      0.67 o 
   6  12   6        0.48       -0.10      0.57 o 
   7  12   6       23.90       22.87      1.43 o 
   8  12   6       20.63       17.90      1.01 o 
  -7  13   6        6.87        6.48      0.77 o 
  -6  13   6        8.44        9.27      0.75 o 
  -5  13   6        8.92       13.73      0.86 o 
  -4  13   6        0.96        1.60      0.52 o 
  -3  13   6        2.73        2.76      0.45 o 
  -2  13   6        2.67        4.64      0.47 o 
  -1  13   6        6.58        4.50      0.47 o 
   0  13   6       12.34       10.37      0.68 o 
   1  13   6       21.16       20.75      0.78 o 
   2  13   6        8.42        5.99      0.50 o 
   3  13   6        0.11        0.14      0.43 o 
   4  13   6        6.61        5.84      0.50 o 
   5  13   6        8.33        6.65      0.52 o 
   6  13   6        6.05        6.38      0.63 o 
   7  13   6        0.25        0.33      0.55 o 
  -5  14   6       36.86       39.65      2.90 o 
  -4  14   6       14.27       17.84      1.10 o 
  -3  14   6       21.34       22.92      0.81 o 
  -2  14   6        0.05        0.23      0.45 o 
  -1  14   6       22.99       21.41      0.79 o 
   0  14   6        0.43        0.83      0.46 o 
   1  14   6       31.57       32.36      0.86 o 
   2  14   6      100.22      101.42      1.71 o 
   3  14   6       37.11       39.19      0.91 o 
   4  14   6        1.46        2.33      0.49 o 
   5  14   6       69.31       67.05      2.54 o 
  -3  15   6        9.56        8.51      0.65 o 
  -2  15   6       46.75       54.48      0.98 o 
  -1  15   6       68.09       77.06      1.61 o 
   0  15   6        3.95        2.93      0.51 o 
   1  15   6        6.16        6.39      0.55 o 
   2  15   6      122.94      132.29      3.04 o 
   3  15   6       11.29       11.87      1.10 o 
 -12   1   7        1.42        2.82      0.50 o 
 -11   1   7       37.25       35.73      0.94 o 
 -10   1   7        0.35        0.04      0.48 o 
  -9   1   7       25.34       21.83      1.16 o 
  -8   1   7       37.62       28.81      0.84 o 
  -7   1   7       21.72       15.59      1.55 o 
  -6   1   7       27.82       16.40      1.17 o 
  -5   1   7        1.31        2.23      0.38 o 
  -4   1   7       75.68       60.08      1.48 o 
  -3   1   7       27.44       19.13      0.99 o 
  -2   1   7       51.44       47.29      0.98 o 
  -1   1   7        7.97        5.02      0.78 o 
   0   1   7       62.90       50.40      1.16 o 
   1   1   7       11.11       11.91      0.47 o 
   2   1   7       98.91       81.68      0.67 o 
   3   1   7      129.86       96.54      0.72 o 
   4   1   7        1.68       -0.23      0.23 o 
   5   1   7       73.83       47.73      0.53 o 
   6   1   7       31.77       24.21      0.49 o 
   7   1   7       13.73       11.59      0.45 o 
   8   1   7        0.03       -0.08      0.26 o 
   9   1   7        4.81        4.71      0.42 o 
  10   1   7        1.24        1.37      0.39 o 
  11   1   7        3.52        2.03      0.73 o 
  12   1   7        0.09        0.06      0.72 o 
 -12   2   7       10.57       11.22      0.81 o 
 -11   2   7       29.31       25.91      0.90 o 
 -10   2   7        7.06        6.55      1.22 o 
  -9   2   7       22.50       21.65      0.86 o 
  -8   2   7       58.35       60.56      1.16 o 
  -7   2   7      312.25      292.26      4.63 o 
  -6   2   7       13.43       15.27      0.98 o 
  -5   2   7        0.02       -0.19      0.36 o 
  -4   2   7        1.67        1.72      0.39 o 
  -3   2   7      933.81      842.85      6.25 o 
  -2   2   7      628.32      627.63      9.61 o 
  -1   2   7     2437.71     2345.58     29.41 o 
   0   2   7      912.66      818.19      5.00 o 
   1   2   7       11.98       11.68      0.53 o 
   2   2   7       61.36       51.26      1.23 o 
   3   2   7       78.86       77.86      0.74 o 
   4   2   7      416.50      359.14      1.44 o 
   5   2   7       87.29       73.12      0.66 o 
   6   2   7       13.33       10.31      0.48 o 
   7   2   7        0.31       -0.38      0.56 o 
   8   2   7        0.00       -0.31      0.31 o 
   9   2   7        0.16       -0.03      0.47 o 
  10   2   7        7.19        7.61      1.08 o 
  11   2   7       45.14       46.78      0.93 o 
  12   2   7       26.87       26.48      2.23 o 
 -12   3   7       26.98       33.86      0.95 o 
 -11   3   7        0.36        1.24      0.66 o 
 -10   3   7        0.04        0.26      0.51 o 
  -9   3   7       72.93       68.92      1.84 o 
  -8   3   7       23.74       19.43      0.88 o 
  -7   3   7      118.50      105.95      2.22 o 
  -6   3   7        8.37        4.28      0.56 o 
  -5   3   7       62.56       65.94      1.32 o 
  -4   3   7       63.30       65.12      0.96 o 
  -3   3   7      183.43      189.21      1.30 o 
  -2   3   7      225.36      222.17      2.96 o 
  -1   3   7       19.84       25.68      0.58 o 
   0   3   7       66.05       52.00      1.95 o 
   1   3   7        1.98        2.42      0.36 o 
   2   3   7      144.05      126.37      1.31 o 
   3   3   7        4.01        4.48      0.41 o 
   4   3   7       27.03       15.59      0.83 o 
   5   3   7      237.01      197.19      2.31 o 
   6   3   7        2.34        0.87      0.48 o 
   7   3   7        9.55        9.29      0.83 o 
   8   3   7        0.14       -0.40      0.40 o 
   9   3   7        6.68        4.26      0.54 o 
  10   3   7       87.20       88.71      1.83 o 
  11   3   7        2.26        3.19      3.38 o 
  12   3   7       57.13       59.91      7.50 o 
 -11   4   7       55.58       61.33      1.11 o 
 -10   4   7      109.24      107.89      1.37 o 
  -9   4   7       11.07       13.47      0.87 o 
  -8   4   7       12.27       12.46      0.83 o 
  -7   4   7       73.76       76.47      2.52 o 
  -6   4   7      261.57      248.12      5.27 o 
  -5   4   7        2.47        3.39      0.36 o 
  -4   4   7      180.72      170.79      2.77 o 
  -3   4   7      664.85      633.02      6.25 o 
  -2   4   7      193.53      186.58      0.99 o 
  -1   4   7      582.98      548.82      1.88 o 
   0   4   7      545.28      494.97      6.53 o 
   1   4   7       46.12       50.44      1.71 o 
   2   4   7        5.85        5.81      0.55 o 
   3   4   7      119.25      102.23      0.98 o 
   4   4   7       51.02       57.43      0.82 o 
   5   4   7       16.62       18.97      0.72 o 
   6   4   7        0.08       -0.24      0.78 o 
   7   4   7       79.33       78.60      1.11 o 
   8   4   7        0.07        0.31      0.81 o 
   9   4   7       91.78       88.16      1.20 o 
  10   4   7       14.68       19.29      5.52 o 
  11   4   7       59.30       63.50      8.56 o 
 -11   5   7       62.48       65.90      1.14 o 
 -10   5   7        8.73        9.62      1.04 o 
  -9   5   7        0.02        0.24      0.48 o 
  -8   5   7        6.07        5.09      0.55 o 
  -7   5   7        1.76        1.42      0.50 o 
  -6   5   7       10.11        6.64      0.46 o 
  -5   5   7      116.93      104.34      1.71 o 
  -4   5   7       21.35       21.72      0.67 o 
  -3   5   7        0.14        0.81      0.37 o 
  -2   5   7      300.62      282.34      1.40 o 
  -1   5   7       57.63       59.30      2.89 o 
   0   5   7      977.84      961.18      2.70 o 
   1   5   7       50.11       52.68      1.04 o 
   2   5   7      260.62      237.76      1.55 o 
   3   5   7      476.95      439.73      2.53 o 
   4   5   7      147.55      163.59      1.23 o 
   5   5   7      267.53      270.89      2.41 o 
   6   5   7       24.03       27.60      0.77 o 
   7   5   7      133.22      137.09      1.99 o 
   8   5   7      404.67      417.96     11.41 o 
   9   5   7      117.05      116.17      4.97 o 
  10   5   7       29.56       37.06      8.25 o 
  11   5   7      133.29      131.58     11.70 o 
 -11   6   7        4.78        4.16      0.57 o 
 -10   6   7        4.66        4.78      0.58 o 
  -9   6   7       10.54        9.57      0.72 o 
  -8   6   7        4.50        3.76      0.54 o 
  -7   6   7        3.81        3.56      0.55 o 
  -6   6   7       33.84       31.62      1.29 o 
  -5   6   7        9.39        8.23      0.65 o 
  -4   6   7       99.24      104.28      0.97 o 
  -3   6   7      248.74      252.98      2.29 o 
  -2   6   7      751.71      731.00      5.82 o 
  -1   6   7      431.03      429.33      3.76 o 
   0   6   7      335.32      327.23      3.93 o 
   1   6   7      436.23      424.96      4.31 o 
   2   6   7       12.60       13.43      1.07 o 
   3   6   7      128.02      127.88      1.04 o 
   4   6   7        0.72        3.78      1.11 o 
   5   6   7      107.81      102.23      1.54 o 
   6   6   7       44.78       43.46      1.42 o 
   7   6   7        0.12        1.24      0.59 o 
   8   6   7        8.56       19.69      4.24 o 
   9   6   7       30.12       41.08      7.56 o 
  10   6   7       11.84       22.60      9.87 o 
  11   6   7        1.23       17.26     11.66 o 
 -10   7   7       30.39       30.92      1.03 o 
  -9   7   7       21.65       19.70      0.92 o 
  -8   7   7       13.03       10.16      0.96 o 
  -7   7   7       59.59       54.86      1.11 o 
  -6   7   7       32.43       29.33      0.79 o 
  -5   7   7       36.10       37.04      1.29 o 
  -4   7   7       71.73       69.45      0.85 o 
  -3   7   7        9.28       11.59      0.62 o 
  -2   7   7      125.38      118.02      1.32 o 
  -1   7   7        2.91        3.15      0.93 o 
   0   7   7      155.16      155.00      1.31 o 
   1   7   7       25.84       26.83      0.80 o 
   2   7   7       52.71       49.84      1.72 o 
   3   7   7       21.11       25.26      1.64 o 
   4   7   7      475.85      457.27      8.11 o 
   5   7   7       30.23       31.89      0.90 o 
   6   7   7       25.31       28.79      1.65 o 
   7   7   7      198.58      201.76      4.39 o 
   8   7   7       96.97       96.66      5.42 o 
   9   7   7       73.04       79.02     11.50 o 
  10   7   7       11.06       19.12     11.11 o 
 -10   8   7        6.24        4.47      0.61 o 
  -9   8   7        0.39       -0.21      0.53 o 
  -8   8   7        3.00        1.92      0.55 o 
  -7   8   7        2.24        2.18      0.62 o 
  -6   8   7       38.15       34.52      1.30 o 
  -5   8   7       51.01       46.21      1.40 o 
  -4   8   7       20.68       18.48      1.32 o 
  -3   8   7       14.69       16.20      0.77 o 
  -2   8   7        4.08        5.70      0.50 o 
  -1   8   7      210.30      208.11      2.36 o 
   0   8   7       12.91       15.46      0.76 o 
   1   8   7        3.84        4.68      0.48 o 
   2   8   7        0.06        0.59      0.43 o 
   3   8   7       36.56       31.52      1.93 o 
   4   8   7        4.17        4.40      0.47 o 
   5   8   7       20.12       22.21      0.83 o 
   6   8   7        5.46        5.53      0.49 o 
   7   8   7        2.79        6.09      2.04 o 
   8   8   7       37.43       42.89      3.40 o 
   9   8   7       26.30       29.85      7.83 o 
  10   8   7        2.13       11.63      9.31 o 
  -9   9   7        0.31        0.17      0.68 o 
  -8   9   7        0.50        0.44      0.55 o 
  -7   9   7        3.88        2.90      0.58 o 
  -6   9   7        6.06        4.34      0.49 o 
  -5   9   7      154.68      149.76      2.08 o 
  -4   9   7       19.54       20.96      0.81 o 
  -3   9   7      130.49      125.02      1.49 o 
  -2   9   7       78.94       84.17      1.09 o 
  -1   9   7       66.71       74.31      1.32 o 
   0   9   7      245.90      256.73      3.69 o 
   1   9   7      240.39      239.76      3.88 o 
   2   9   7       97.94       99.58      1.80 o 
   3   9   7      130.60      123.37      3.53 o 
   4   9   7        5.81        4.30      0.51 o 
   5   9   7        5.46        4.44      0.48 o 
   6   9   7        0.15        0.13      0.52 o 
   7   9   7        1.26        2.24      1.24 o 
   8   9   7        1.78        5.70      2.93 o 
   9   9   7        0.00        1.49      3.56 o 
  -8  10   7       14.63       14.24      2.38 o 
  -7  10   7       23.29       21.93      1.79 o 
  -6  10   7       16.32       14.48      0.95 o 
  -5  10   7        4.22        5.03      0.52 o 
  -4  10   7       82.96       85.31      1.85 o 
  -3  10   7      169.71      173.13      1.72 o 
  -2  10   7      110.51      119.89      1.99 o 
  -1  10   7       21.20       23.72      1.08 o 
   0  10   7      208.05      217.39      2.41 o 
   1  10   7      127.10      125.81      1.90 o 
   2  10   7        6.09        6.18      0.68 o 
   3  10   7        0.85        2.19      0.49 o 
   4  10   7       13.25       14.89      0.80 o 
   5  10   7        0.76        0.92      0.46 o 
   6  10   7       34.92       32.56      0.88 o 
   7  10   7       32.59       33.85      1.47 o 
   8  10   7       12.68       13.61      3.14 o 
  -7  11   7        8.12        6.55      0.69 o 
  -6  11   7        3.97        2.76      0.82 o 
  -5  11   7        0.02        0.74      0.48 o 
  -4  11   7       81.22       87.02      3.36 o 
  -3  11   7        9.41        9.38      0.55 o 
  -2  11   7        0.03        0.32      0.41 o 
  -1  11   7       10.64        9.89      0.55 o 
   0  11   7        0.61        1.02      0.49 o 
   1  11   7        7.08        6.69      0.57 o 
   2  11   7       59.29       66.72      1.16 o 
   3  11   7        3.57        5.57      0.55 o 
   4  11   7       32.68       36.67      0.96 o 
   5  11   7        2.24        0.88      1.26 o 
   6  11   7       25.65       29.03      1.47 o 
   7  11   7       30.14       32.02      1.79 o 
  -6  12   7       23.18       23.00      1.24 o 
  -5  12   7       14.14       15.87      1.18 o 
  -4  12   7        2.02        1.68      0.53 o 
  -3  12   7        3.98        3.43      0.47 o 
  -2  12   7       19.79       20.82      0.78 o 
  -1  12   7        6.25        7.08      0.72 o 
   0  12   7       13.35       12.15      0.84 o 
   1  12   7       33.97       38.94      0.88 o 
   2  12   7       59.15       63.19      1.37 o 
   3  12   7        4.64        5.57      0.51 o 
   4  12   7        8.54       10.08      0.59 o 
   5  12   7        3.20        3.72      0.64 o 
   6  12   7       11.87       10.59      1.77 o 
  -5  13   7       18.72       20.77      1.74 o 
  -4  13   7      150.11      153.59      4.53 o 
  -3  13   7       72.57       71.42      1.20 o 
  -2  13   7        3.24        5.02      0.51 o 
  -1  13   7        0.24        1.01      0.47 o 
   0  13   7       39.38       49.84      1.13 o 
   1  13   7      369.18      382.29      5.56 o 
   2  13   7       55.34       55.68      1.14 o 
   3  13   7       26.17       26.74      0.85 o 
   4  13   7       18.90       21.81      0.82 o 
   5  13   7       25.67       29.55      0.92 o 
  -2  14   7       71.07       76.40      1.51 o 
  -1  14   7        4.49        6.25      0.55 o 
   0  14   7        1.27        6.50      0.56 o 
   1  14   7       92.15      105.98      2.15 o 
   2  14   7       14.60       14.39      1.50 o 
 -11   0   8       25.22       32.77      1.47 o 
 -10   0   8        6.68        6.64      0.85 o 
  -9   0   8        5.45        4.78      0.81 o 
  -8   0   8        1.21        1.14      0.71 o 
  -7   0   8        6.22        4.45      0.78 o 
  -6   0   8        2.13        2.50      0.73 o 
  -5   0   8       25.32       24.33      1.28 o 
  -4   0   8        2.25        1.84      0.72 o 
  -3   0   8       35.80       38.39      1.98 o 
  -2   0   8      360.72      373.57     10.91 o 
  -1   0   8      351.88      312.21      4.98 o 
   0   0   8       31.00       18.71      1.16 o 
   1   0   8       12.21       17.83      3.42 o 
   2   0   8       24.21       23.67      2.84 o 
   3   0   8      186.01      149.54      3.54 o 
   4   0   8       22.92       26.97      2.57 o 
   5   0   8       44.15       43.17      2.97 o 
   6   0   8        3.78        3.04      0.95 o 
   7   0   8      284.04      286.57      2.34 o 
   8   0   8       54.13       48.32      2.53 o 
   9   0   8       31.47       52.77      2.23 o 
  10   0   8      496.23      533.31      4.50 o 
  11   0   8       13.42       24.77      2.24 o 
 -11   1   8        8.04        9.44      0.73 o 
 -10   1   8       16.90       21.38      0.94 o 
  -9   1   8        8.89        6.04      0.58 o 
  -8   1   8       48.60       45.28      1.05 o 
  -7   1   8        0.23        0.26      0.49 o 
  -6   1   8        4.86        3.44      0.53 o 
  -5   1   8        7.84        4.22      0.46 o 
  -4   1   8        0.00       -0.40      0.40 o 
  -3   1   8      204.07      188.22      4.25 o 
  -2   1   8        1.81        1.85      0.72 o 
  -1   1   8      326.65      293.75      3.41 o 
   0   1   8        4.11        6.56      0.45 o 
   1   1   8       49.22       53.87      2.04 o 
   2   1   8        1.30        6.04      1.83 o 
   3   1   8       63.81       49.64      1.34 o 
   4   1   8        0.08        0.87      0.68 o 
   5   1   8      176.62      157.27      2.77 o 
   6   1   8       77.97       66.53      1.53 o 
   7   1   8       26.61       27.75      1.75 o 
   8   1   8        0.38        1.88      1.26 o 
   9   1   8       42.71       52.18      4.88 o 
  10   1   8        0.05       19.15      6.15 o 
  11   1   8       16.46       24.94      1.85 o 
 -11   2   8        3.93        4.08      0.57 o 
 -10   2   8        0.01        0.43      0.51 o 
  -9   2   8       13.11       13.87      0.85 o 
  -8   2   8        6.77        7.17      0.59 o 
  -7   2   8       85.21       81.10      1.22 o 
  -6   2   8       16.66       17.39      0.74 o 
  -5   2   8        8.78        5.99      0.47 o 
  -4   2   8      131.90      118.35      2.41 o 
  -3   2   8       86.93       78.53      1.00 o 
  -2   2   8       44.55       37.13      0.84 o 
  -1   2   8        8.47        3.07      0.45 o 
   0   2   8       24.39       17.39      0.73 o 
   1   2   8       52.83       56.23      2.66 o 
   2   2   8       26.65       22.07      1.92 o 
   3   2   8       49.09       48.03      2.13 o 
   4   2   8       66.82       59.14      2.10 o 
   5   2   8       11.17       13.96      1.74 o 
   6   2   8      133.28      127.27      2.12 o 
   7   2   8        6.44        7.82      1.55 o 
   8   2   8        7.19        9.15      1.78 o 
   9   2   8       14.37       19.25      3.36 o 
  10   2   8        0.42        2.58      3.17 o 
  11   2   8        2.15        7.60      2.64 o 
 -10   3   8        0.54        1.32      0.53 o 
  -9   3   8       20.44       16.58      0.88 o 
  -8   3   8        8.08        6.97      0.60 o 
  -7   3   8       15.23       12.71      0.87 o 
  -6   3   8       18.28       19.04      0.75 o 
  -5   3   8      112.27       99.09      1.96 o 
  -4   3   8        6.87        4.44      0.46 o 
  -3   3   8        1.32        0.96      0.43 o 
  -2   3   8       17.05       11.71      0.72 o 
  -1   3   8      104.09       87.29      1.05 o 
   0   3   8        1.01        0.00      0.41 o 
   1   3   8        3.57        6.73      2.07 o 
   2   3   8       16.62       17.81      1.35 o 
   3   3   8      128.48      108.12      2.13 o 
   4   3   8       24.49       19.62      0.94 o 
   5   3   8        7.94        4.91      0.96 o 
   6   3   8       19.32       13.78      2.04 o 
   7   3   8        2.11        1.66      1.10 o 
   8   3   8        1.84        3.22      2.18 o 
   9   3   8       11.61       16.62      8.20 o 
  10   3   8        0.62       10.00      6.93 o 
 -10   4   8        1.53        2.21      0.55 o 
  -9   4   8        0.26        0.43      0.52 o 
  -8   4   8       23.89       22.40      0.93 o 
  -7   4   8       12.17       10.41      0.85 o 
  -6   4   8        5.91        6.81      0.69 o 
  -5   4   8       10.84        9.03      0.51 o 
  -4   4   8        1.20        0.25      0.42 o 
  -3   4   8      157.31      151.59      1.40 o 
  -2   4   8       51.22       47.54      1.33 o 
  -1   4   8      115.36      121.06      1.18 o 
   0   4   8       76.40       67.88      0.98 o 
   1   4   8        5.72        7.39      1.39 o 
   2   4   8        6.85        8.07      0.59 o 
   3   4   8       26.60       24.06      1.10 o 
   4   4   8        3.98        3.70      0.90 o 
   5   4   8        0.20        0.07      0.41 o 
   6   4   8        5.89        3.82      1.04 o 
   7   4   8       39.62       42.37      2.24 o 
   8   4   8       14.46       20.48      4.68 o 
   9   4   8       33.84       48.78     10.71 o 
  10   4   8      160.88      168.60      7.53 o 
 -10   5   8       13.19       15.39      1.56 o 
  -9   5   8        2.10        2.02      0.56 o 
  -8   5   8       65.18       56.35      1.92 o 
  -7   5   8        0.16        0.49      0.51 o 
  -6   5   8        8.17        5.19      0.59 o 
  -5   5   8        1.12        0.67      0.43 o 
  -4   5   8       58.46       51.95      1.22 o 
  -3   5   8       79.73       82.22      1.05 o 
  -2   5   8        7.55        6.51      0.50 o 
  -1   5   8       28.44       29.38      0.81 o 
   0   5   8       79.41       69.32      1.00 o 
   1   5   8       79.13       80.25      1.04 o 
   2   5   8       27.31       26.23      0.72 o 
   3   5   8        0.51        0.20      0.40 o 
   4   5   8       28.49       22.04      1.05 o 
   5   5   8      126.38      116.23      2.45 o 
   6   5   8       12.54       14.41      3.10 o 
   7   5   8        7.17        9.20      2.40 o 
   8   5   8        0.73        4.14      2.04 o 
   9   5   8       25.65       37.17     10.70 o 
  10   5   8        5.31       15.60      9.48 o 
  -9   6   8       78.01       81.15      1.31 o 
  -8   6   8        2.13        1.89      0.56 o 
  -7   6   8       40.04       36.60      1.05 o 
  -6   6   8        0.00       -0.33      0.51 o 
  -5   6   8        0.14        0.03      0.43 o 
  -4   6   8       34.30       37.08      0.91 o 
  -3   6   8       57.96       61.34      1.31 o 
  -2   6   8      186.05      175.64      1.89 o 
  -1   6   8        4.38        4.43      0.48 o 
   0   6   8        0.00        0.05      0.43 o 
   1   6   8       25.07       27.07      0.82 o 
   2   6   8      170.44      154.19      2.03 o 
   3   6   8        3.13        4.26      0.46 o 
   4   6   8       15.05       12.08      0.69 o 
   5   6   8       66.32       66.75      2.07 o 
   6   6   8      256.93      239.50      6.04 o 
   7   6   8        0.14        8.72      5.50 o 
   8   6   8       21.64       34.80      9.95 o 
   9   6   8       60.84       65.41      9.02 o 
  -9   7   8        7.89        8.82      0.69 o 
  -8   7   8       57.66       61.48      1.23 o 
  -7   7   8       10.00       10.31      1.22 o 
  -6   7   8       23.40       22.00      0.97 o 
  -5   7   8       37.72       38.96      0.89 o 
  -4   7   8        3.00        2.54      0.47 o 
  -3   7   8      130.61      125.37      1.29 o 
  -2   7   8        0.82        1.08      0.45 o 
  -1   7   8       16.90       18.23      0.78 o 
   0   7   8        5.53        5.02      0.58 o 
   1   7   8       35.96       34.32      1.06 o 
   2   7   8        0.06        0.37      0.45 o 
   3   7   8        0.52        0.34      0.47 o 
   4   7   8      121.15      116.05      1.10 o 
   5   7   8       10.58       11.82      1.59 o 
   6   7   8       20.70       26.74      2.79 o 
   7   7   8       83.22       81.84      3.12 o 
   8   7   8       13.25       25.86      9.29 o 
   9   7   8       91.31       98.52      8.07 o 
  -8   8   8       19.21       21.71      1.04 o 
  -7   8   8       57.05       58.80      1.61 o 
  -6   8   8        1.19        2.38      0.59 o 
  -5   8   8       21.92       25.49      0.86 o 
  -4   8   8      181.99      185.43      3.34 o 
  -3   8   8       10.81       10.42      1.08 o 
  -2   8   8        5.50        7.17      0.54 o 
  -1   8   8       64.08       65.58      1.04 o 
   0   8   8       40.25       35.44      0.91 o 
   1   8   8       11.95        9.81      1.05 o 
   2   8   8        0.60        1.10      0.47 o 
   3   8   8        1.36        0.51      0.95 o 
   4   8   8        0.36        0.13      0.45 o 
   5   8   8        4.91        5.70      0.51 o 
   6   8   8        1.55        2.00      0.90 o 
   7   8   8        3.58        4.83      2.63 o 
   8   8   8      118.45      127.51      6.97 o 
  -8   9   8        0.40        0.42      1.23 o 
  -7   9   8        0.03        0.06      0.59 o 
  -6   9   8        1.47        1.21      0.60 o 
  -5   9   8        3.04        2.43      0.50 o 
  -4   9   8       61.49       60.75      1.47 o 
  -3   9   8        5.42        5.75      0.54 o 
  -2   9   8        3.51        3.46      0.51 o 
  -1   9   8       17.03       19.58      0.83 o 
   0   9   8       33.42       32.38      0.91 o 
   1   9   8       42.02       38.59      0.93 o 
   2   9   8        0.38        1.25      0.50 o 
   3   9   8        7.01        5.58      0.55 o 
   4   9   8       18.28       15.91      0.81 o 
   5   9   8       15.52       14.00      0.75 o 
   6   9   8        8.43        7.25      0.74 o 
   7   9   8       21.93       25.58      2.02 o 
   8   9   8       44.18       49.55      3.76 o 
  -7  10   8        3.64        2.83      0.85 o 
  -6  10   8       43.07       46.04      3.62 o 
  -5  10   8        4.08        5.78      0.57 o 
  -4  10   8        0.88        1.58      0.52 o 
  -3  10   8       48.03       48.10      1.16 o 
  -2  10   8       65.96       70.47      1.12 o 
  -1  10   8        0.32       -0.03      0.48 o 
   0  10   8       19.68       19.58      0.85 o 
   1  10   8       27.68       28.80      0.92 o 
   2  10   8      131.58      130.44      2.05 o 
   3  10   8       16.28       15.32      0.86 o 
   4  10   8        4.40        3.65      0.55 o 
   5  10   8        0.60        0.17      0.99 o 
   6  10   8       12.43       10.27      0.74 o 
   7  10   8        2.48        1.93      0.65 o 
  -5  11   8       10.02        8.79      0.99 o 
  -4  11   8       18.53       15.18      0.93 o 
  -3  11   8       22.56       21.44      0.79 o 
  -2  11   8        8.18        9.19      0.55 o 
  -1  11   8       15.71       18.04      0.87 o 
   0  11   8        7.57        5.71      0.73 o 
   1  11   8       34.72       30.76      0.96 o 
   2  11   8       16.52       17.19      0.90 o 
   3  11   8        0.78        1.67      0.55 o 
   4  11   8        0.00       -0.34      0.52 o 
   5  11   8        0.91        0.61      0.54 o 
  -4  12   8       26.22       26.43      1.23 o 
  -3  12   8        0.01        0.10      0.59 o 
  -2  12   8        0.87        0.10      0.46 o 
  -1  12   8        1.58        1.49      0.48 o 
   0  12   8       15.86       14.00      0.72 o 
   1  12   8       21.00       18.09      1.10 o 
   2  12   8        2.18        1.32      0.56 o 
   3  12   8       29.74       28.19      1.00 o 
   4  12   8        8.90       10.15      0.67 o 
  -9   1   9       26.45       30.03      1.08 o 
  -8   1   9       11.83       16.37      0.97 o 
  -7   1   9        2.66        2.93      0.59 o 
  -6   1   9        0.02        0.08      0.54 o 
  -5   1   9        5.07        4.68      0.60 o 
  -4   1   9        0.00       -0.26      0.45 o 
  -3   1   9       11.57       12.31      0.77 o 
  -2   1   9        2.85        1.56      0.46 o 
  -1   1   9        3.25        4.86      0.50 o 
   0   1   9        0.25        0.00      0.45 o 
   1   1   9        5.30        2.90      0.49 o 
   2   1   9       18.71       16.87      2.14 o 
   3   1   9       16.50       22.17      3.72 o 
   4   1   9        2.07       10.82      4.11 o 
   5   1   9       95.54       85.78      4.43 o 
   6   1   9       33.68       37.75      3.21 o 
   7   1   9        2.91       11.23      3.80 o 
   8   1   9       69.00       76.26      5.86 o 
   9   1   9       13.54       21.80      5.27 o 
  -9   2   9        7.86        8.93      0.70 o 
  -8   2   9       19.77       20.07      1.00 o 
  -7   2   9       10.26       10.48      1.28 o 
  -6   2   9       26.19       36.39      1.07 o 
  -5   2   9       53.02       57.98      1.47 o 
  -4   2   9       37.21       40.42      0.96 o 
  -3   2   9       12.14        8.29      0.88 o 
  -2   2   9        0.58        0.11      0.44 o 
  -1   2   9        1.61        1.85      0.46 o 
   0   2   9       16.48       18.49      0.78 o 
   1   2   9      133.91      112.83      1.21 o 
   2   2   9       42.95       45.53      1.78 o 
   3   2   9        6.87       14.48      3.71 o 
   4   2   9        4.34       11.33      4.05 o 
   5   2   9      176.31      161.94      4.83 o 
   6   2   9       81.85       74.39      3.48 o 
   7   2   9        0.00        6.35      2.83 o 
   8   2   9        6.34       18.28      4.99 o 
   9   2   9       35.30       54.78      5.91 o 
  -9   3   9        2.86        1.68      0.73 o 
  -8   3   9        3.15        2.84      0.60 o 
  -7   3   9       55.32       54.69      1.34 o 
  -6   3   9       64.40       63.10      1.44 o 
  -5   3   9        0.11        0.37      0.46 o 
  -4   3   9       64.76       67.89      1.04 o 
  -3   3   9       10.71        9.38      0.59 o 
  -2   3   9       29.05       29.65      0.85 o 
  -1   3   9       48.90       44.79      0.93 o 
   0   3   9       42.35       42.06      0.93 o 
   1   3   9       85.56       85.45      1.11 o 
   2   3   9        0.31        0.41      0.55 o 
   3   3   9        9.70       12.81      2.34 o 
   4   3   9       29.87       29.02      3.39 o 
   5   3   9       31.35       30.54      3.17 o 
   6   3   9        5.05       10.85      3.15 o 
   7   3   9        0.92        1.13      1.26 o 
   8   3   9       30.17       43.14      4.99 o 
   9   3   9       21.15       35.40      7.02 o 
  -8   4   9        3.49        2.55      0.61 o 
  -7   4   9       25.60       27.72      1.61 o 
  -6   4   9        0.00       -0.08      0.76 o 
  -5   4   9       19.39       22.07      0.83 o 
  -4   4   9        0.63        0.61      0.46 o 
  -3   4   9        0.08       -0.33      0.54 o 
  -2   4   9       11.66        8.32      0.55 o 
  -1   4   9       16.89       17.44      0.79 o 
   0   4   9       51.01       49.23      0.97 o 
   1   4   9        5.61        6.22      0.54 o 
   2   4   9       60.75       64.74      0.91 o 
   3   4   9       18.25       19.47      1.58 o 
   4   4   9       13.75       14.60      2.60 o 
   5   4   9       20.28       22.87      2.50 o 
   6   4   9        2.98        6.55      3.00 o 
   7   4   9        6.47       11.83      3.14 o 
   8   4   9        5.53       13.74      5.79 o 
  -8   5   9       10.39       12.10      0.98 o 
  -7   5   9        1.77        1.46      0.87 o 
  -6   5   9        0.65       -0.04      0.68 o 
  -5   5   9        0.09       -0.46      0.46 o 
  -4   5   9       11.35       12.51      0.79 o 
  -3   5   9       18.01       18.46      1.30 o 
  -2   5   9        2.82        3.13      0.49 o 
  -1   5   9       11.42       11.58      0.76 o 
   0   5   9        1.39        0.41      0.47 o 
   1   5   9       17.32       15.23      0.80 o 
   2   5   9       15.07       15.63      0.93 o 
   3   5   9       21.61       20.56      0.75 o 
   4   5   9       13.99       14.66      1.50 o 
   5   5   9       22.76       26.95      2.65 o 
   6   5   9       54.65       58.18      3.28 o 
   7   5   9        3.45       11.23      6.52 o 
   8   5   9        0.37       15.38     11.90 o 
  -8   6   9        1.24        1.54      0.62 o 
  -7   6   9        9.77       10.03      0.85 o 
  -6   6   9       42.95       44.14      1.18 o 
  -5   6   9        5.90        6.42      0.56 o 
  -4   6   9        0.12        0.17      0.47 o 
  -3   6   9       24.88       27.32      0.87 o 
  -2   6   9        0.84        0.48      0.47 o 
  -1   6   9        3.19        3.19      0.50 o 
   0   6   9       10.94       10.30      0.64 o 
   1   6   9        0.32        0.75      0.47 o 
   2   6   9       23.35       22.92      0.85 o 
   3   6   9        1.64        1.53      0.46 o 
   4   6   9      114.04      115.42      1.68 o 
   5   6   9        0.77        1.62      0.72 o 
   6   6   9       12.54       16.16      2.65 o 
   7   6   9       69.96       76.33      4.73 o 
   8   6   9        1.79       15.52     10.71 o 
  -7   7   9       24.01       27.16      1.10 o 
  -6   7   9       32.49       33.17      1.28 o 
  -5   7   9        0.15        0.48      0.59 o 
  -4   7   9        0.07       -0.27      0.48 o 
  -3   7   9       27.58       33.59      0.93 o 
  -2   7   9       13.77       15.04      0.81 o 
  -1   7   9        0.39        0.23      0.48 o 
   0   7   9        0.40        1.29      0.49 o 
   1   7   9       18.55       19.45      0.85 o 
   2   7   9       30.31       31.75      0.92 o 
   3   7   9       19.06       17.35      1.17 o 
   4   7   9        0.00        0.51      0.48 o 
   5   7   9       16.27       16.25      0.80 o 
   6   7   9        0.09        1.06      0.86 o 
   7   7   9        4.42       10.71      5.69 o 
  -6   8   9        0.91        0.78      0.62 o 
  -5   8   9        1.81        2.18      0.89 o 
  -4   8   9        7.32        6.82      0.58 o 
  -3   8   9        2.59        2.67      0.55 o 
  -2   8   9        0.46       -0.10      0.50 o 
  -1   8   9        0.56        0.69      0.50 o 
   0   8   9        1.61        1.49      0.52 o 
   1   8   9       37.19       37.91      0.98 o 
   2   8   9        5.48        6.31      0.59 o 
   3   8   9        1.23        2.58      0.54 o 
   4   8   9       12.35       12.53      0.77 o 
   5   8   9       17.87       17.63      0.80 o 
   6   8   9        0.02        0.95      0.93 o 
  -5   9   9       40.63       44.03      1.24 o 
  -4   9   9       57.68       72.26      1.79 o 
  -3   9   9       40.29       47.34      1.21 o 
  -2   9   9       94.77      108.17      1.32 o 
  -1   9   9       33.55       36.00      1.66 o 
   0   9   9       60.40       69.81      2.04 o 
   1   9   9      126.68      137.89      1.52 o 
   2   9   9        1.83        2.56      0.57 o 
   3   9   9        0.34        0.68      0.54 o 
   4   9   9       43.48       44.85      1.10 o 
   5   9   9        0.81        0.02      0.62 o 
  -4  10   9        7.99        6.09      0.62 o 
  -3  10   9        8.49       11.37      0.72 o 
  -2  10   9       10.34        9.19      0.65 o 
  -1  10   9       26.09       23.73      1.26 o 
   0  10   9        3.45        2.69      0.57 o 
   1  10   9       14.44       18.16      0.94 o 
   2  10   9       34.77       37.56      1.05 o 
   3  10   9       12.71       11.40      0.69 o 
   4  10   9       43.98       45.49      1.10 o 
   0  11   9        0.87        1.30      0.56 o 
  -7   0  10        2.48        2.70      0.94 o 
  -6   0  10       91.90      109.50      2.25 o 
  -5   0  10      189.26      218.08      2.87 o 
  -4   0  10       45.77       44.39      1.73 o 
  -3   0  10       39.61       39.10      1.62 o 
  -2   0  10       23.63       21.55      1.43 o 
  -1   0  10        3.18        3.16      0.89 o 
   0   0  10        3.80        4.05      0.71 o 
   1   0  10      159.69      164.09      1.86 o 
   2   0  10       95.75      100.96      2.02 o 
   3   0  10       37.23       31.11      1.18 o 
   4   0  10        7.55        3.61      0.72 o 
   5   0  10        0.02        1.19      0.68 o 
   6   0  10      155.67      180.70      2.66 o 
  -7   1  10        2.37        2.76      0.65 o 
  -6   1  10        6.28        8.03      0.74 o 
  -5   1  10        6.75        5.98      0.71 o 
  -4   1  10       20.32       27.28      1.10 o 
  -3   1  10       13.71       13.41      0.77 o 
  -2   1  10        2.23        3.00      0.54 o 
  -1   1  10        0.99        1.04      0.51 o 
   0   1  10       90.51       90.76      1.21 o 
   1   1  10      102.83      110.86      1.31 o 
   2   1  10        1.09        0.64      0.51 o 
   3   1  10       23.78       21.70      0.90 o 
   4   1  10       12.71       12.09      0.76 o 
   5   1  10        8.90        9.10      0.63 o 
   6   1  10        1.54        2.30      0.57 o 
   7   1  10        0.07       20.17     13.97 o 
  -7   2  10        7.96        9.12      0.76 o 
  -6   2  10        1.77        1.82      1.14 o 
  -5   2  10       21.60       23.01      1.11 o 
  -4   2  10       52.15       53.75      1.59 o 
  -3   2  10        6.44        7.93      0.59 o 
  -2   2  10       39.34       39.38      0.99 o 
  -1   2  10      102.14      105.56      2.06 o 
   0   2  10        1.02        1.36      0.53 o 
   1   2  10       18.90       18.58      0.89 o 
   2   2  10        5.68        5.16      0.58 o 
   3   2  10        9.76       10.23      0.68 o 
   4   2  10        0.06        0.54      0.51 o 
   5   2  10        0.74        0.16      0.51 o 
   6   2  10        4.63       15.37      7.67 o 
   7   2  10       25.14       39.52     15.20 o 
  -6   3  10       12.39       14.98      1.05 o 
  -5   3  10        9.90       12.52      1.01 o 
  -4   3  10       11.88       18.26      0.90 o 
  -3   3  10       17.19       21.10      0.89 o 
  -2   3  10        3.04        4.80      0.56 o 
  -1   3  10       37.37       47.71      1.03 o 
   0   3  10        0.26        0.81      0.76 o 
   1   3  10       27.05       31.21      1.18 o 
   2   3  10       76.37       87.53      1.22 o 
   3   3  10        9.18        7.19      0.60 o 
   4   3  10        3.60        5.45      0.58 o 
   5   3  10        2.05        3.05      0.56 o 
   6   3  10        0.27        8.49      5.96 o 
  -6   4  10       58.16       64.77      1.36 o 
  -5   4  10       30.91       40.81      1.91 o 
  -4   4  10      139.84      142.94      2.66 o 
  -3   4  10        9.42       10.88      0.74 o 
  -2   4  10        9.84        8.28      0.61 o 
  -1   4  10       10.75        9.76      0.63 o 
   0   4  10       71.44       74.53      1.17 o 
   1   4  10       23.38       25.52      0.92 o 
   2   4  10        2.94        4.18      0.57 o 
   3   4  10       50.44       54.56      1.48 o 
   4   4  10       18.91       22.88      0.91 o 
   5   4  10        8.39       13.12      1.01 o 
   6   4  10       12.11       23.71      4.80 o 
  -5   5  10       13.60       18.30      1.08 o 
  -4   5  10        0.24        0.58      0.53 o 
  -3   5  10       32.10       32.27      0.96 o 
  -2   5  10       25.25       24.86      0.92 o 
  -1   5  10        3.17        3.49      0.56 o 
   0   5  10       72.11       75.67      1.19 o 
   1   5  10       86.67       93.65      1.27 o 
   2   5  10        2.37        1.66      0.55 o 
   3   5  10       11.66       12.50      0.81 o 
   4   5  10        2.88        2.95      0.74 o 
   5   5  10       17.51       23.61      1.89 o 
  -5   6  10        0.08       -0.09      0.63 o 
  -4   6  10        0.00       -0.52      0.52 o 
  -3   6  10        9.46        7.43      0.62 o 
  -2   6  10       18.94       20.63      0.91 o 
  -1   6  10        9.67       13.41      0.87 o 
   0   6  10       89.59       95.69      1.30 o 
   1   6  10       59.87       63.40      1.16 o 
   2   6  10       22.11       25.08      1.01 o 
   3   6  10       23.66       24.20      1.19 o 
   4   6  10       85.82       95.63      1.31 o 
   5   6  10        1.24        1.69      0.61 o 
  -4   7  10        7.32        6.45      0.75 o 
  -3   7  10       67.20       76.98      1.23 o 
  -2   7  10        5.73        6.70      0.63 o 
  -1   7  10       20.84       22.93      0.96 o 
   0   7  10       29.18       34.18      1.02 o 
   1   7  10        8.95       11.67      0.74 o 
   2   7  10       90.35       94.22      1.32 o 
   3   7  10        0.52        0.97      0.57 o 
   4   7  10       22.67       34.39      1.05 o 
  -2   8  10       33.69       37.99      1.46 o 
  -1   8  10       90.31       99.67      1.62 o 
   0   8  10        0.18        0.63      0.56 o 
   1   8  10        1.91        3.07      0.60 o 
   2   8  10       14.02       14.85      0.94 o 
  -3   1  11        4.47        3.13      0.71 o 
  -2   1  11       11.80        9.12      0.80 o 
  -1   1  11       20.51       21.18      1.13 o 
   0   1  11       11.81       12.15      0.79 o 
   1   1  11       29.02       38.78      1.11 o 
   2   1  11        0.72        1.08      0.60 o 
   3   1  11       11.89       12.67      0.95 o 
  -3   2  11        0.85        2.23      0.61 o 
  -2   2  11       39.73       50.84      1.41 o 
  -1   2  11       31.61       41.42      1.11 o 
   0   2  11       51.79       55.62      1.16 o 
   1   2  11      159.52      184.77      1.69 o 
   2   2  11        1.15        2.63      0.61 o 
   3   2  11       18.69       23.63      0.99 o 
  -2   3  11        4.07        7.21      0.66 o 
  -1   3  11      102.11      105.67      1.66 o 
   0   3  11       48.17       56.50      1.18 o 
   1   3  11        3.93        6.68      0.66 o 
   2   3  11        5.54        8.48      0.68 o 
   0   4  11       22.43       21.40      1.21 o 
                                                 
